# Supplementary material for: Taxonomic revision of the olingos (Bassaricyon), with description of a new species, the Olinguito
Source: Zookeys. 2013 Aug 15;(324):1–83. doi: 10.3897/zookeys.324.5827 (PMC3760134; doi:10.3897/zookeys.324.5827)
Supplement: XML Treatment for Bassaricyon neblina [file zookeys.324.5827-treatment1.xml]

<!DOCTYPE tp:taxon-treatment
  PUBLIC "-//TaxonX//DTD Taxonomic Treatment Publishing DTD v0 20100105//EN" "tax-treatment-NSO.dtd">
<tp:taxon-treatment xmlns:tp="http://www.plazi.org/taxpub"><tp:treatment-meta><mixed-citation publication-type="journal"><person-group><name><surname>Helgen</surname><given-names>Kristofer M.</given-names></name><name><surname>Pinto</surname><given-names>C. Miguel</given-names></name><name><surname>Kays</surname><given-names>Roland</given-names></name><name><surname>Helgen</surname><given-names>Lauren E.</given-names></name><name><surname>Tsuchiya</surname><given-names>Mirian T. N.</given-names></name><name><surname>Quinn</surname><given-names>Aleta</given-names></name><name><surname>Wilson</surname><given-names>Don E.</given-names></name><name><surname>Maldonado</surname><given-names>Jesús E.</given-names></name></person-group><article-title>Taxonomic revision of the olingos (<italic>Bassaricyon</italic>), with description of a new species, the Olinguito</article-title><source>Zookeys</source><day>15</day><month>8</month><year>2013</year><volume>2013</volume><issue>324</issue><fpage>1</fpage><lpage>83</lpage><pub-id pub-id-type="doi">10.3897/zookeys.324.5827</pub-id></mixed-citation></tp:treatment-meta><tp:nomenclature><tp:taxon-name>
                        <tp:taxon-name-part taxon-name-part-type="genus">Bassaricyon</tp:taxon-name-part>
                        <tp:taxon-name-part taxon-name-part-type="species">neblina</tp:taxon-name-part>
                        <object-id xmlns:xlink="http://www.w3.org/1999/xlink" xlink:type="simple">http://zoobank.org/94DDB038-2111-44D1-A940-766BF8F15E51</object-id>
                        <object-id xmlns:xlink="http://www.w3.org/1999/xlink" xlink:type="simple">http://species-id.net/wiki/Bassaricyon_neblina</object-id>
                    </tp:taxon-name><tp:taxon-status xmlns:xlink="http://www.w3.org/1999/xlink" xlink:type="simple">sp. n.</tp:taxon-status></tp:nomenclature><tp:treatment-sec sec-type="Holotype"><title>Holotype.</title><p>We designate as the holotype of <italic>neblina</italic> specimen number 66753 in the mammalogy collection of the American Museum of Natural History, New York, a skin and complete skull of an old adult female, from Las Máquinas (= Las Machinas [see <xref ref-type="bibr" rid="B280">Voss 1988:474</xref>], <italic>circa</italic> <named-content xmlns:xlink="http://www.w3.org/1999/xlink" content-type="dwc:verbatimCoordinates" xlink:type="simple">00°32’S, 78°39’W</named-content>, 2130 m), Pichincha Province, Ecuador, collected 21 September 1923 by G.H.H. Tate.</p></tp:treatment-sec><tp:treatment-sec sec-type="Referred specimens"><title>Referred specimens.</title><p>QCAZ 0159, partial skin, Otonga Reserve, 1800 m, Cotopaxi Province, Ecuador; MECN 2177, adult female, skin and skull, La Cantera 2300 m, Cotopaxi Province, Ecuador; QCAZ 8661, young adult female, skin, skull, and postcranial skeleton, Otonga Reserve, 2100 m, Cotopaxi Province, Ecuador (collected by K. Helgen et al., August 2006); QCAZ 8662, young adult female, skin, skull, and postcranial skeleton, [“forested gully near”] La Cantera, 2260 m, Cotopaxi Province, Ecuador (collected by M. Pinto et al., August 2006). We have also seen photographs of this species from Tandayapa, 2350 m, Pichincha Province (<xref ref-type="fig" rid="F13">Figure 13</xref>).</p><fig id="F13" position="float" orientation="portrait"><label>Figure 13.</label><caption><p>The Olinguito, <italic><tp:taxon-name>Bassaricyon neblina neblina</tp:taxon-name></italic>, in life, in the wild. Taken at Tandayapa Bird Lodge, Ecuador (for mammalogical background of Tandayapa, see <xref ref-type="bibr" rid="B154">Lee et al. 2006</xref>). Photograph by Mark Gurney.</p></caption><graphic xmlns:xlink="http://www.w3.org/1999/xlink" xlink:href="ZooKeys-324-001-g013.jpg" position="float" orientation="portrait" xlink:type="simple"/></fig><p>Below, we identify additional referred specimens when we describe three additional subspecies of <italic><tp:taxon-name>Bassaricyon neblina</tp:taxon-name></italic> from the cordilleras of Colombia (<xref ref-type="fig" rid="F9">Figures 9</xref>–<xref ref-type="fig" rid="F10">10</xref>, <xref ref-type="fig" rid="F13">13</xref>–<xref ref-type="fig" rid="F16">16</xref>).</p><fig id="F14" position="float" orientation="portrait"><label>Figure 14.</label><caption><p>Olinguito skins from different regions of the Colombian Andes. Left, <italic><tp:taxon-name>Bassaricyon neblina ruber</tp:taxon-name></italic>, of the western slopes of the Western Andes of Colombia (FMNH 70722, adult male); Middle, <italic><tp:taxon-name>Bassaricyon neblina hershkovitzi</tp:taxon-name></italic>, of the eastern slopes of the Central Andes of Colombia (FMNH 70727, adult female); Right, <italic><tp:taxon-name>Bassaricyon neblina osborni</tp:taxon-name></italic>,of the eastern slopes of the Western Andes and eastern slopes of the Central Andes of Colombia (FMNH 90052, adult female).</p></caption><graphic xmlns:xlink="http://www.w3.org/1999/xlink" xlink:href="ZooKeys-324-001-g014.jpg" position="float" orientation="portrait" xlink:type="simple"/></fig><fig id="F15" position="float" orientation="portrait"><label>Figure 15.</label><caption><p>The Olinguito, <italic><tp:taxon-name>Bassaricyon neblina osborni</tp:taxon-name></italic>, in life. Photograph taken in captivity, at the Louisville Zoo (see <xref ref-type="bibr" rid="B224">Poglayen-Neuwall 1976</xref>). This animal, named “Ringerl”, was received as an adult in 1967 from the mountains of Colombia near Cali, and exhibited in various zoos, including the National Zoo in Washington, D.C. (see text). Photographs by I. Poglayen-Neuwall, previously unpublished (additional photographs published by <xref ref-type="bibr" rid="B224">Poglayen-Neuwall 1976</xref>).</p></caption><graphic xmlns:xlink="http://www.w3.org/1999/xlink" xlink:href="ZooKeys-324-001-g015.jpg" position="float" orientation="portrait" xlink:type="simple"/></fig><fig id="F16" position="float" orientation="portrait"><label>Figure 16.</label><caption><p>Distributions (localities) of the four Olinguito subspecies in the Andes of Colombia and Ecuador.</p></caption><graphic xmlns:xlink="http://www.w3.org/1999/xlink" xlink:href="ZooKeys-324-001-g016.jpg" position="float" orientation="portrait" xlink:type="simple"/></fig></tp:treatment-sec><tp:treatment-sec sec-type="Diagnosis"><title>Diagnosis.</title><!--PageBreak--><!--PageBreak--><p><italic><tp:taxon-name>Bassaricyon neblina</tp:taxon-name></italic> can be easily identified on the basis of both external and craniodental characteristics (<xref ref-type="fig" rid="F3">Figures 3</xref>–<xref ref-type="fig" rid="F7">7</xref>, <xref ref-type="table" rid="T3">Tables 3</xref>–<xref ref-type="table" rid="T5">5</xref>). It differs from other <italic><tp:taxon-name>Bassaricyon</tp:taxon-name></italic> in its smaller body and cranial size; longer, denser, and more richly coloured dorsal pelage (black-tipped, tan to strikingly orange- to reddish-brown); indistinctly banded, bushier, and proportionally shorter tail (at least compared to the lowland olingos, <italic><tp:taxon-name>Bassaricyon alleni</tp:taxon-name></italic> and <italic><tp:taxon-name>Bassaricyon medius</tp:taxon-name></italic>, <xref ref-type="table" rid="T5">Table 5</xref>); (externally) more rounded face with a blunter, less tapering muzzle; smaller and more heavily furred external ears, and considerably reduced auditory bullae, with a markedly smaller external auditory meatus; broadened and more elongate postdental palate (‘palatal shelf’), bearing more prominent lateral ‘flanges’ (sometimes developed to the point where it nearly closes off the “palatal notch” <italic>sensu</italic> <xref ref-type="bibr" rid="B20">Asher 2007</xref>); and proportionally much larger first molars (M1and m1), achieved especially by the development of more massive and bulbous principal molar cusps (protocone, paracone, metacone, hypocone) in M1, and for m1 by the widening of the talonid with the expansion in particular of the entoconid and hypoconid. The m1paraconid is reduced relative to other <italic><tp:taxon-name>Bassaricyon</tp:taxon-name></italic>.</p><p>Where <italic><tp:taxon-name>Bassaricyon medius</tp:taxon-name></italic> and <italic><tp:taxon-name>Bassaricyon neblina</tp:taxon-name></italic> occur in regional sympatry on the western slopes of the Andes, <italic><tp:taxon-name>Bassaricyon neblina</tp:taxon-name></italic> is smaller and more richly rufous and/or blackish in coloration, and is distinguished by all of the characteristics noted above. Externally, <italic><tp:taxon-name>Bassaricyon neblina</tp:taxon-name></italic> can only be confused with the highest elevation populations of <italic><tp:taxon-name>Bassaricyon alleni</tp:taxon-name></italic>, from forests above 1000 m on the eastern slopes of the Andes (specimens from Pozuzo and Chanchamayo in Peru), which, like <italic><tp:taxon-name>Bassaricyon neblina</tp:taxon-name></italic>, also have long, black-tipped dorsal pelage (though not so strongly rufous as in <italic><tp:taxon-name>Bassaricyon neblina</tp:taxon-name></italic>), ears that are especially furry (though not so small as in <italic><tp:taxon-name>Bassaricyon neblina</tp:taxon-name></italic>), and tails averaging slightly shorter than in lowland populations of <italic><tp:taxon-name>Bassaricyon alleni</tp:taxon-name></italic> (but not as short as in <italic><tp:taxon-name>Bassaricyon neblina</tp:taxon-name></italic>). The craniodental characteristics of <italic><tp:taxon-name>Bassaricyon neblina</tp:taxon-name></italic> (especially of the palate, bullae, and molars) are unmistakable.</p></tp:treatment-sec><tp:treatment-sec sec-type="Etymology"><title>Etymology.</title><p>The specific epithet <italic>neblina</italic> (Spanish, “fog or mist”), a noun in apposition, references the cloud forest habitat of the Olinguito.</p></tp:treatment-sec><tp:treatment-sec sec-type="Distribution"><title>Distribution.</title><p>The recorded distribution of <!--PageBreak--><!--PageBreak--><italic><tp:taxon-name>Bassaricyon neblina</tp:taxon-name></italic> comprises humid montane rainforests (“cloud forests”) from 1500 m to 2750 m in the Northern Andes, specifically along the western and eastern slopes of the Western Andes of Colombia and Ecuador, and along the western and eastern slopes of the Central Andes of Colombia (<xref ref-type="fig" rid="F16">Figure 16</xref>). <italic><tp:taxon-name>Bassaricyon neblina</tp:taxon-name></italic> occurs in regional sympatry with <italic><tp:taxon-name>Bassaricyon medius medius</tp:taxon-name></italic> on the western slopes of the Ecuadorian Andes, where we have encountered the two species at localities less than 5 km apart. On the basis of our museum and field research, we document <italic><tp:taxon-name>Bassaricyon neblina</tp:taxon-name></italic> from 16 localities (representing 19 elevational records) in the Western Andes of Ecuador and the Western and Central Andes of Colombia. All sites are situated between 1500 and 2750 m (mean 2100 m, median 2130 m, ± 280 s.d.) and are associated with humid montane forest (“cloud forest”, <xref ref-type="bibr" rid="B42">Churchill et al. 1995</xref>). We used bioclimatic modeling to predict the global geographic distribution of <italic><tp:taxon-name>Bassaricyon neblina</tp:taxon-name></italic>, which comprises wet, forested ecoregions typical of the habitats where Olinguitos have been recorded (<xref ref-type="fig" rid="F11">Figures 11</xref>–<xref ref-type="fig" rid="F12">12</xref>). As noted above, of the entire land area predicted to be suitable for Olinguito occurrence, 42% has been converted to agriculture or urban areas and 21% comprises other unforested landscapes; only 37% (40,760 km<sup>2</sup>) of this land area is currently forested.</p></tp:treatment-sec><tp:treatment-sec sec-type="Geographic variation"><title>Geographic variation.</title><p>Geographic variation in the Olinguito is remarkable, reflecting consistent regional differences in color, size, and craniodental features associated with differential distributions in disjunct areas of the Andes. This is unsurprising given that the montane forests of the Central and Western Cordilleras of the Northern Andes are a region where major evolutionary differentiation has unfolded in many endemic Andean vertebrate groups (e.g., <xref ref-type="bibr" rid="B24">Benham 2012</xref>, <xref ref-type="bibr" rid="B100">Graham et al. 2010</xref>, <xref ref-type="bibr" rid="B283">Voss et al. 2002</xref>, <xref ref-type="bibr" rid="B278">Velasco et al. 2010</xref>). Below we diagnose four distinctive subspecies of <italic><tp:taxon-name>Bassaricyon neblina</tp:taxon-name></italic> and describe their geographic ranges as so far understood.</p></tp:treatment-sec><tp:treatment-sec><!--Section generated to contain objects referenced in tp:taxon-treatment.--><fig id="F9" position="float" orientation="portrait"><label>Figure 9.</label><caption><p>Morphometric distinction between Olinguito subspecies. Both sexes combined. Morphometric dispersion (first two components of a principal component analysis) of 17 adultskulls based on 13 cranial measurements (see <xref ref-type="app" rid="APP1">Appendix 1</xref>, <xref ref-type="table" rid="T13">Table A4</xref>). (Dental measurements also discretely partition these subspecies in a separate principal component analysis, not shown.) Black dots = <italic><tp:taxon-name>Bassaricyon neblina neblina</tp:taxon-name></italic>; gray triangles = <italic><tp:taxon-name>Bassaricyon neblina osborni</tp:taxon-name></italic>; red diamonds = <italic><tp:taxon-name>Bassaricyon neblina ruber</tp:taxon-name></italic>; blue squares = <italic><tp:taxon-name>Bassaricyon neblina hershkovitzi</tp:taxon-name></italic>.</p></caption><graphic xmlns:xlink="http://www.w3.org/1999/xlink" xlink:href="ZooKeys-324-001-g009.jpg" position="float" orientation="portrait" xlink:type="simple"/></fig><app id="APP1"><title>Appendix 1</title><sec sec-type="Morphometry"><title>Morphometry</title><table-wrap id="T10" position="float" orientation="portrait"><label>Table A1.</label><caption><p>PCA for male <italic><tp:taxon-name>Bassaricyon</tp:taxon-name></italic> skulls: variable contributions for the PCA axes that are graphically represented in <xref ref-type="fig" rid="F6">Figure 6</xref>.</p></caption><table><tbody><tr><th rowspan="1" colspan="1">Variable</th><th rowspan="1" colspan="1">PC1</th><th rowspan="1" colspan="1">PC2</th></tr><tr><td rowspan="1" colspan="1">p2W</td><td rowspan="1" colspan="1">0.877</td><td rowspan="1" colspan="1">-0.077</td></tr><tr><td rowspan="1" colspan="1">p3W</td><td rowspan="1" colspan="1">0.768</td><td rowspan="1" colspan="1">0.004</td></tr><tr><td rowspan="1" colspan="1">p4W</td><td rowspan="1" colspan="1">0.600</td><td rowspan="1" colspan="1">-0.267</td></tr><tr><td rowspan="1" colspan="1">P4L</td><td rowspan="1" colspan="1">0.306</td><td rowspan="1" colspan="1">-0.412</td></tr><tr><td rowspan="1" colspan="1">P4W</td><td rowspan="1" colspan="1">0.526</td><td rowspan="1" colspan="1">-0.245</td></tr><tr><td rowspan="1" colspan="1">M1L</td><td rowspan="1" colspan="1">0.136</td><td rowspan="1" colspan="1">-0.427</td></tr><tr><td rowspan="1" colspan="1">M1W</td><td rowspan="1" colspan="1">0.336</td><td rowspan="1" colspan="1">-0.475</td></tr><tr><td rowspan="1" colspan="1">m1L</td><td rowspan="1" colspan="1">0.079</td><td rowspan="1" colspan="1">-0.241</td></tr><tr><td rowspan="1" colspan="1">m1W</td><td rowspan="1" colspan="1">-0.069</td><td rowspan="1" colspan="1">-0.750</td></tr><tr><td rowspan="1" colspan="1">m2L</td><td rowspan="1" colspan="1">-0.344</td><td rowspan="1" colspan="1">0.196</td></tr><tr><td rowspan="1" colspan="1">m2W</td><td rowspan="1" colspan="1">0.164</td><td rowspan="1" colspan="1">-0.330</td></tr><tr><td rowspan="1" colspan="1">CBL</td><td rowspan="1" colspan="1">0.733</td><td rowspan="1" colspan="1">0.317</td></tr><tr><td rowspan="1" colspan="1">ZYG</td><td rowspan="1" colspan="1">0.806</td><td rowspan="1" colspan="1">0.011</td></tr><tr><td rowspan="1" colspan="1">BBC</td><td rowspan="1" colspan="1">0.549</td><td rowspan="1" colspan="1">-0.050</td></tr><tr><td rowspan="1" colspan="1">HBC</td><td rowspan="1" colspan="1">0.458</td><td rowspan="1" colspan="1">-0.022</td></tr><tr><td rowspan="1" colspan="1">MTR</td><td rowspan="1" colspan="1">0.544</td><td rowspan="1" colspan="1">0.411</td></tr><tr><td rowspan="1" colspan="1">CC</td><td rowspan="1" colspan="1">0.912</td><td rowspan="1" colspan="1">-0.013</td></tr><tr><td rowspan="1" colspan="1">WPP</td><td rowspan="1" colspan="1">0.226</td><td rowspan="1" colspan="1">-0.464</td></tr><tr><td rowspan="1" colspan="1">LPP</td><td rowspan="1" colspan="1">0.704</td><td rowspan="1" colspan="1">-0.464</td></tr><tr><td rowspan="1" colspan="1">LAB</td><td rowspan="1" colspan="1">0.366</td><td rowspan="1" colspan="1">0.736</td></tr><tr><td rowspan="1" colspan="1">EAM</td><td rowspan="1" colspan="1">0.368</td><td rowspan="1" colspan="1">0.825</td></tr><tr><td rowspan="1" colspan="1">Eigenvalue</td><td rowspan="1" colspan="1">0.035</td><td rowspan="1" colspan="1">0.030</td></tr><tr><td rowspan="1" colspan="1">Variance (%)</td><td rowspan="1" colspan="1">30.1</td><td rowspan="1" colspan="1">25.8</td></tr></tbody></table></table-wrap><table-wrap id="T11" position="float" orientation="portrait"><label>Table A2.</label><caption><p>PCA for female <italic><tp:taxon-name>Bassaricyon</tp:taxon-name></italic> skulls: variable contributions for the PCA axes that are graphically represented in <xref ref-type="fig" rid="F7">Figure 7</xref>.</p></caption><table><tbody><tr><th rowspan="1" colspan="1">Variable</th><th rowspan="1" colspan="1">PC1</th><th rowspan="1" colspan="1">PC2</th></tr><tr><td rowspan="1" colspan="1">p1W</td><td rowspan="1" colspan="1">-0.389</td><td rowspan="1" colspan="1">0.424</td></tr><tr><td rowspan="1" colspan="1">p2W</td><td rowspan="1" colspan="1">-0.765</td><td rowspan="1" colspan="1">0.341</td></tr><tr><td rowspan="1" colspan="1">p3W</td><td rowspan="1" colspan="1">-0.663</td><td rowspan="1" colspan="1">0.560</td></tr><tr><td rowspan="1" colspan="1">p4W</td><td rowspan="1" colspan="1">-0.783</td><td rowspan="1" colspan="1">0.068</td></tr><tr><td rowspan="1" colspan="1">P2W</td><td rowspan="1" colspan="1">-0.745</td><td rowspan="1" colspan="1">0.342</td></tr><tr><td rowspan="1" colspan="1">P3W</td><td rowspan="1" colspan="1">-0.724</td><td rowspan="1" colspan="1">0.221</td></tr><tr><td rowspan="1" colspan="1">P4L</td><td rowspan="1" colspan="1">-0.649</td><td rowspan="1" colspan="1">-0.314</td></tr><tr><td rowspan="1" colspan="1">P4W</td><td rowspan="1" colspan="1">-0.631</td><td rowspan="1" colspan="1">-0.370</td></tr><tr><td rowspan="1" colspan="1">M1L</td><td rowspan="1" colspan="1">-0.565</td><td rowspan="1" colspan="1">-0.275</td></tr><tr><td rowspan="1" colspan="1">M2L</td><td rowspan="1" colspan="1">-0.550</td><td rowspan="1" colspan="1">-0.003</td></tr><tr><td rowspan="1" colspan="1">M2W</td><td rowspan="1" colspan="1">-0.606</td><td rowspan="1" colspan="1">-0.324</td></tr><tr><td rowspan="1" colspan="1">m1L</td><td rowspan="1" colspan="1">-0.637</td><td rowspan="1" colspan="1">-0.200</td></tr><tr><td rowspan="1" colspan="1">m1W</td><td rowspan="1" colspan="1">-0.644</td><td rowspan="1" colspan="1">-0.524</td></tr><tr><td rowspan="1" colspan="1">m2L</td><td rowspan="1" colspan="1">-0.452</td><td rowspan="1" colspan="1">-0.166</td></tr><tr><td rowspan="1" colspan="1">m2W</td><td rowspan="1" colspan="1">-0.665</td><td rowspan="1" colspan="1">-0.302</td></tr><tr><td rowspan="1" colspan="1">CBL</td><td rowspan="1" colspan="1">-0.348</td><td rowspan="1" colspan="1">0.579</td></tr><tr><td rowspan="1" colspan="1">ZYG</td><td rowspan="1" colspan="1">-0.231</td><td rowspan="1" colspan="1">0.402</td></tr><tr><td rowspan="1" colspan="1">BBC</td><td rowspan="1" colspan="1">-0.317</td><td rowspan="1" colspan="1">0.210</td></tr><tr><td rowspan="1" colspan="1">MTR</td><td rowspan="1" colspan="1">-0.557</td><td rowspan="1" colspan="1">0.389</td></tr><tr><td rowspan="1" colspan="1">CC</td><td rowspan="1" colspan="1">-0.511</td><td rowspan="1" colspan="1">0.249</td></tr><tr><td rowspan="1" colspan="1">WPP</td><td rowspan="1" colspan="1">-0.342</td><td rowspan="1" colspan="1">-0.474</td></tr><tr><td rowspan="1" colspan="1">LPP</td><td rowspan="1" colspan="1">-0.170</td><td rowspan="1" colspan="1">-0.216</td></tr><tr><td rowspan="1" colspan="1">LAB</td><td rowspan="1" colspan="1">-0.018</td><td rowspan="1" colspan="1">0.733</td></tr><tr><td rowspan="1" colspan="1">EAM</td><td rowspan="1" colspan="1">0.066</td><td rowspan="1" colspan="1">0.743</td></tr><tr><td rowspan="1" colspan="1">Eigenvalue</td><td rowspan="1" colspan="1">0.034</td><td rowspan="1" colspan="1">0.021</td></tr><tr><td rowspan="1" colspan="1">Variance (%)</td><td rowspan="1" colspan="1">29.1</td><td rowspan="1" colspan="1">18.2</td></tr></tbody></table></table-wrap><table-wrap id="T12" position="float" orientation="portrait"><label>Table A3.</label><caption><p>DFA for male skulls of <italic><tp:taxon-name>Bassaricyon gabbii</tp:taxon-name></italic>, <italic><tp:taxon-name>Bassaricyon medius</tp:taxon-name></italic>, and <italic><tp:taxon-name>Bassaricyon alleni</tp:taxon-name></italic>, including correlation coefficients for the axes that are graphically represented in <xref ref-type="fig" rid="F8">Figure 8</xref>. (Wilks’ Lambda: 0.11054 approx. F (16,58) = 7.2781 p &lt; 0.0000).</p></caption><table><tbody><tr><th rowspan="1" colspan="1"/><th rowspan="1" colspan="1">CV 1</th><th rowspan="1" colspan="1">CV 2</th><th rowspan="1" colspan="1">Wilks’ Lambda</th><th rowspan="1" colspan="1">Partial Lambda</th><th rowspan="1" colspan="1">F-remove (2,29)</th><th rowspan="1" colspan="1">p-value</th><th rowspan="1" colspan="1">Toler.</th><th rowspan="1" colspan="1">1-Toler. (R-sq)</th></tr><tr><td rowspan="1" colspan="1">p1W</td><td rowspan="1" colspan="1">0.249</td><td rowspan="1" colspan="1">-0.598</td><td rowspan="1" colspan="1">0.125</td><td rowspan="1" colspan="1">0.885</td><td rowspan="1" colspan="1">1.887</td><td rowspan="1" colspan="1">0.170</td><td rowspan="1" colspan="1">0.526</td><td rowspan="1" colspan="1">0.474</td></tr><tr><td rowspan="1" colspan="1">P3W</td><td rowspan="1" colspan="1">-0.644</td><td rowspan="1" colspan="1">-0.349</td><td rowspan="1" colspan="1">0.156</td><td rowspan="1" colspan="1">0.708</td><td rowspan="1" colspan="1">5.971</td><td rowspan="1" colspan="1">0.007</td><td rowspan="1" colspan="1">0.757</td><td rowspan="1" colspan="1">0.243</td></tr><tr><td rowspan="1" colspan="1">M2L</td><td rowspan="1" colspan="1">0.215</td><td rowspan="1" colspan="1">0.317</td><td rowspan="1" colspan="1">0.115</td><td rowspan="1" colspan="1">0.958</td><td rowspan="1" colspan="1">0.635</td><td rowspan="1" colspan="1">0.537</td><td rowspan="1" colspan="1">0.500</td><td rowspan="1" colspan="1">0.500</td></tr><tr><td rowspan="1" colspan="1">m1W</td><td rowspan="1" colspan="1">0.089</td><td rowspan="1" colspan="1">0.062</td><td rowspan="1" colspan="1">0.111</td><td rowspan="1" colspan="1">0.996</td><td rowspan="1" colspan="1">0.063</td><td rowspan="1" colspan="1">0.939</td><td rowspan="1" colspan="1">0.540</td><td rowspan="1" colspan="1">0.460</td></tr><tr><td rowspan="1" colspan="1">HBC</td><td rowspan="1" colspan="1">-0.855</td><td rowspan="1" colspan="1">0.207</td><td rowspan="1" colspan="1">0.181</td><td rowspan="1" colspan="1">0.610</td><td rowspan="1" colspan="1">9.267</td><td rowspan="1" colspan="1">0.001</td><td rowspan="1" colspan="1">0.653</td><td rowspan="1" colspan="1">0.347</td></tr><tr><td rowspan="1" colspan="1">ZYG</td><td rowspan="1" colspan="1">-0.274</td><td rowspan="1" colspan="1">0.174</td><td rowspan="1" colspan="1">0.119</td><td rowspan="1" colspan="1">0.933</td><td rowspan="1" colspan="1">1.048</td><td rowspan="1" colspan="1">0.363</td><td rowspan="1" colspan="1">0.916</td><td rowspan="1" colspan="1">0.084</td></tr><tr><td rowspan="1" colspan="1">WPP</td><td rowspan="1" colspan="1">0.289</td><td rowspan="1" colspan="1">-0.890</td><td rowspan="1" colspan="1">0.181</td><td rowspan="1" colspan="1">0.612</td><td rowspan="1" colspan="1">9.191</td><td rowspan="1" colspan="1">0.001</td><td rowspan="1" colspan="1">0.878</td><td rowspan="1" colspan="1">0.122</td></tr><tr><td rowspan="1" colspan="1">LPP</td><td rowspan="1" colspan="1">0.551</td><td rowspan="1" colspan="1">0.213</td><td rowspan="1" colspan="1">0.134</td><td rowspan="1" colspan="1">0.828</td><td rowspan="1" colspan="1">3.016</td><td rowspan="1" colspan="1">0.065</td><td rowspan="1" colspan="1">0.660</td><td rowspan="1" colspan="1">0.340</td></tr><tr><td rowspan="1" colspan="1">Eigenvalue</td><td rowspan="1" colspan="1">3.750</td><td rowspan="1" colspan="1">0.904</td><td rowspan="1" colspan="1"/><td rowspan="1" colspan="1"/><td rowspan="1" colspan="1"/><td rowspan="1" colspan="1"/><td rowspan="1" colspan="1"/><td rowspan="1" colspan="1"/></tr><tr><td rowspan="1" colspan="1">Variance (%)</td><td rowspan="1" colspan="1">80.5</td><td rowspan="1" colspan="1">19.5</td><td rowspan="1" colspan="1"/><td rowspan="1" colspan="1"/><td rowspan="1" colspan="1"/><td rowspan="1" colspan="1"/><td rowspan="1" colspan="1"/><td rowspan="1" colspan="1"/></tr></tbody></table></table-wrap><table-wrap id="T13" position="float" orientation="portrait"><label>Table A4.</label><caption><p>PCA for <italic><tp:taxon-name>Bassaricyon neblina</tp:taxon-name></italic> skulls: variable contributions for the PCA axes that are graphically represented in <xref ref-type="fig" rid="F9">Figure 9</xref>.</p></caption><table><tbody><tr><th rowspan="1" colspan="1">Variable</th><th rowspan="1" colspan="1">PC1</th><th rowspan="1" colspan="1">PC2</th></tr><tr><td rowspan="1" colspan="1">CBL</td><td rowspan="1" colspan="1">-0.682</td><td rowspan="1" colspan="1">0.632</td></tr><tr><td rowspan="1" colspan="1">ZYG</td><td rowspan="1" colspan="1">-0.804</td><td rowspan="1" colspan="1">-0.185</td></tr><tr><td rowspan="1" colspan="1">BBC</td><td rowspan="1" colspan="1">-0.671</td><td rowspan="1" colspan="1">-0.373</td></tr><tr><td rowspan="1" colspan="1">HBC</td><td rowspan="1" colspan="1">-0.214</td><td rowspan="1" colspan="1">-0.689</td></tr><tr><td rowspan="1" colspan="1">MTR</td><td rowspan="1" colspan="1">-0.644</td><td rowspan="1" colspan="1">0.664</td></tr><tr><td rowspan="1" colspan="1">CC</td><td rowspan="1" colspan="1">-0.879</td><td rowspan="1" colspan="1">0.186</td></tr><tr><td rowspan="1" colspan="1">WPP</td><td rowspan="1" colspan="1">-0.194</td><td rowspan="1" colspan="1">-0.622</td></tr><tr><td rowspan="1" colspan="1">LPP</td><td rowspan="1" colspan="1">-0.854</td><td rowspan="1" colspan="1">0.461</td></tr><tr><td rowspan="1" colspan="1">LAB</td><td rowspan="1" colspan="1">-0.332</td><td rowspan="1" colspan="1">0.562</td></tr><tr><td rowspan="1" colspan="1">EAM</td><td rowspan="1" colspan="1">0.531</td><td rowspan="1" colspan="1">0.762</td></tr><tr><td rowspan="1" colspan="1">Eigenvalue</td><td rowspan="1" colspan="1">0.016</td><td rowspan="1" colspan="1">0.013</td></tr><tr><td rowspan="1" colspan="1">Variance (%)</td><td rowspan="1" colspan="1">39.7</td><td rowspan="1" colspan="1">33.0</td></tr></tbody></table></table-wrap><!--PageBreak--><!--PageBreak--><!--PageBreak--></sec></app><table-wrap id="T13" position="float" orientation="portrait"><label>Table A4.</label><caption><p>PCA for <italic><tp:taxon-name>Bassaricyon neblina</tp:taxon-name></italic> skulls: variable contributions for the PCA axes that are graphically represented in <xref ref-type="fig" rid="F9">Figure 9</xref>.</p></caption><table><tbody><tr><th rowspan="1" colspan="1">Variable</th><th rowspan="1" colspan="1">PC1</th><th rowspan="1" colspan="1">PC2</th></tr><tr><td rowspan="1" colspan="1">CBL</td><td rowspan="1" colspan="1">-0.682</td><td rowspan="1" colspan="1">0.632</td></tr><tr><td rowspan="1" colspan="1">ZYG</td><td rowspan="1" colspan="1">-0.804</td><td rowspan="1" colspan="1">-0.185</td></tr><tr><td rowspan="1" colspan="1">BBC</td><td rowspan="1" colspan="1">-0.671</td><td rowspan="1" colspan="1">-0.373</td></tr><tr><td rowspan="1" colspan="1">HBC</td><td rowspan="1" colspan="1">-0.214</td><td rowspan="1" colspan="1">-0.689</td></tr><tr><td rowspan="1" colspan="1">MTR</td><td rowspan="1" colspan="1">-0.644</td><td rowspan="1" colspan="1">0.664</td></tr><tr><td rowspan="1" colspan="1">CC</td><td rowspan="1" colspan="1">-0.879</td><td rowspan="1" colspan="1">0.186</td></tr><tr><td rowspan="1" colspan="1">WPP</td><td rowspan="1" colspan="1">-0.194</td><td rowspan="1" colspan="1">-0.622</td></tr><tr><td rowspan="1" colspan="1">LPP</td><td rowspan="1" colspan="1">-0.854</td><td rowspan="1" colspan="1">0.461</td></tr><tr><td rowspan="1" colspan="1">LAB</td><td rowspan="1" colspan="1">-0.332</td><td rowspan="1" colspan="1">0.562</td></tr><tr><td rowspan="1" colspan="1">EAM</td><td rowspan="1" colspan="1">0.531</td><td rowspan="1" colspan="1">0.762</td></tr><tr><td rowspan="1" colspan="1">Eigenvalue</td><td rowspan="1" colspan="1">0.016</td><td rowspan="1" colspan="1">0.013</td></tr><tr><td rowspan="1" colspan="1">Variance (%)</td><td rowspan="1" colspan="1">39.7</td><td rowspan="1" colspan="1">33.0</td></tr></tbody></table></table-wrap><fig id="F10" position="float" orientation="portrait"><label>Figure 10.</label><caption><p>Skulls of Olinguito subspecies. From left to right: <italic><tp:taxon-name>Bassaricyon neblina neblina</tp:taxon-name></italic> (AMNH 66753, holotype, old adult female, Las Maquinas, Ecuador); <italic><tp:taxon-name>Bassaricyon neblina osborni</tp:taxon-name></italic> (FMNH 88476, holotype, adult male, Munchique, 2000 m, Cauca Department, Colombia); <italic><tp:taxon-name>Bassaricyon neblina hershkovitzi</tp:taxon-name></italic> (FMNH 70724, paratype, adult male, San Antonio, Agustin, Huila District, Colombia); <italic><tp:taxon-name>Bassaricyon neblina ruber</tp:taxon-name></italic> (FMNH 70723, paratype, adult male, Guapantal, 2200 m, Urrao, Antioquia Department, Colombia). Scale bar = 50 mm.</p></caption><graphic xmlns:xlink="http://www.w3.org/1999/xlink" xlink:href="ZooKeys-324-001-g010.jpg" position="float" orientation="portrait" xlink:type="simple"/></fig><fig id="F3" position="float" orientation="portrait"><label>Figure 3.</label><caption><p>Illustrations of the species of <italic><tp:taxon-name>Bassaricyon</tp:taxon-name></italic>. From top to bottom, <italic><tp:taxon-name>Bassaricyon neblina</tp:taxon-name></italic> sp. n. (<italic><tp:taxon-name>Bassaricyon neblina ruber</tp:taxon-name></italic> subsp. n. of the western slopes of the Western Andes of Colombia), <italic><tp:taxon-name>Bassaricyon medius</tp:taxon-name></italic> (<italic><tp:taxon-name>Bassaricyon medius orinomus</tp:taxon-name></italic> of eastern Panama), <italic><tp:taxon-name>Bassaricyon alleni</tp:taxon-name></italic> (Peru), and <italic><tp:taxon-name>Bassaricyon gabbii</tp:taxon-name></italic> (Costa Rica, showing relative tail length longer than average). Artwork by Nancy Halliday.</p></caption><graphic xmlns:xlink="http://www.w3.org/1999/xlink" xlink:href="ZooKeys-324-001-g003.jpg" position="float" orientation="portrait" xlink:type="simple"/></fig><fig id="F7" position="float" orientation="portrait"><label>Figure 7.</label><caption><p>Morphometric distinction between Olinguitos and other <italic><tp:taxon-name>Bassaricyon</tp:taxon-name></italic>, females. Morphometric dispersion (first two components of a principal component analysis) of 55 adult female <italic><tp:taxon-name>Bassaricyon</tp:taxon-name></italic> skulls based on 24 craniodental measurements (see <xref ref-type="app" rid="APP1">Appendix 1</xref>, <xref ref-type="table" rid="T11">Table A2</xref>). The most notable morphometric distinction is between the Olinguito (blue circles) and all other <italic><tp:taxon-name>Bassaricyon</tp:taxon-name></italic> taxa. The plot also demonstrates substantial morphometric variability across geographic populations of the Olinguito, which we characterize with the description of four subspecies across different Andean regions. Symbols: blue circles (<italic><tp:taxon-name>Bassaricyon neblina</tp:taxon-name></italic>), green squares (<italic><tp:taxon-name>Bassaricyon gabbii</tp:taxon-name></italic>), yellow triangles (<italic><tp:taxon-name>Bassaricyon alleni</tp:taxon-name></italic>), orange diamonds (<italic><tp:taxon-name>Bassaricyon medius medius</tp:taxon-name></italic>), red diamonds (<italic><tp:taxon-name>Bassaricyon medius orinomus</tp:taxon-name></italic>).</p></caption><graphic xmlns:xlink="http://www.w3.org/1999/xlink" xlink:href="ZooKeys-324-001-g007.jpg" position="float" orientation="portrait" xlink:type="simple"/></fig><table-wrap id="T11" position="float" orientation="portrait"><label>Table A2.</label><caption><p>PCA for female <italic><tp:taxon-name>Bassaricyon</tp:taxon-name></italic> skulls: variable contributions for the PCA axes that are graphically represented in <xref ref-type="fig" rid="F7">Figure 7</xref>.</p></caption><table><tbody><tr><th rowspan="1" colspan="1">Variable</th><th rowspan="1" colspan="1">PC1</th><th rowspan="1" colspan="1">PC2</th></tr><tr><td rowspan="1" colspan="1">p1W</td><td rowspan="1" colspan="1">-0.389</td><td rowspan="1" colspan="1">0.424</td></tr><tr><td rowspan="1" colspan="1">p2W</td><td rowspan="1" colspan="1">-0.765</td><td rowspan="1" colspan="1">0.341</td></tr><tr><td rowspan="1" colspan="1">p3W</td><td rowspan="1" colspan="1">-0.663</td><td rowspan="1" colspan="1">0.560</td></tr><tr><td rowspan="1" colspan="1">p4W</td><td rowspan="1" colspan="1">-0.783</td><td rowspan="1" colspan="1">0.068</td></tr><tr><td rowspan="1" colspan="1">P2W</td><td rowspan="1" colspan="1">-0.745</td><td rowspan="1" colspan="1">0.342</td></tr><tr><td rowspan="1" colspan="1">P3W</td><td rowspan="1" colspan="1">-0.724</td><td rowspan="1" colspan="1">0.221</td></tr><tr><td rowspan="1" colspan="1">P4L</td><td rowspan="1" colspan="1">-0.649</td><td rowspan="1" colspan="1">-0.314</td></tr><tr><td rowspan="1" colspan="1">P4W</td><td rowspan="1" colspan="1">-0.631</td><td rowspan="1" colspan="1">-0.370</td></tr><tr><td rowspan="1" colspan="1">M1L</td><td rowspan="1" colspan="1">-0.565</td><td rowspan="1" colspan="1">-0.275</td></tr><tr><td rowspan="1" colspan="1">M2L</td><td rowspan="1" colspan="1">-0.550</td><td rowspan="1" colspan="1">-0.003</td></tr><tr><td rowspan="1" colspan="1">M2W</td><td rowspan="1" colspan="1">-0.606</td><td rowspan="1" colspan="1">-0.324</td></tr><tr><td rowspan="1" colspan="1">m1L</td><td rowspan="1" colspan="1">-0.637</td><td rowspan="1" colspan="1">-0.200</td></tr><tr><td rowspan="1" colspan="1">m1W</td><td rowspan="1" colspan="1">-0.644</td><td rowspan="1" colspan="1">-0.524</td></tr><tr><td rowspan="1" colspan="1">m2L</td><td rowspan="1" colspan="1">-0.452</td><td rowspan="1" colspan="1">-0.166</td></tr><tr><td rowspan="1" colspan="1">m2W</td><td rowspan="1" colspan="1">-0.665</td><td rowspan="1" colspan="1">-0.302</td></tr><tr><td rowspan="1" colspan="1">CBL</td><td rowspan="1" colspan="1">-0.348</td><td rowspan="1" colspan="1">0.579</td></tr><tr><td rowspan="1" colspan="1">ZYG</td><td rowspan="1" colspan="1">-0.231</td><td rowspan="1" colspan="1">0.402</td></tr><tr><td rowspan="1" colspan="1">BBC</td><td rowspan="1" colspan="1">-0.317</td><td rowspan="1" colspan="1">0.210</td></tr><tr><td rowspan="1" colspan="1">MTR</td><td rowspan="1" colspan="1">-0.557</td><td rowspan="1" colspan="1">0.389</td></tr><tr><td rowspan="1" colspan="1">CC</td><td rowspan="1" colspan="1">-0.511</td><td rowspan="1" colspan="1">0.249</td></tr><tr><td rowspan="1" colspan="1">WPP</td><td rowspan="1" colspan="1">-0.342</td><td rowspan="1" colspan="1">-0.474</td></tr><tr><td rowspan="1" colspan="1">LPP</td><td rowspan="1" colspan="1">-0.170</td><td rowspan="1" colspan="1">-0.216</td></tr><tr><td rowspan="1" colspan="1">LAB</td><td rowspan="1" colspan="1">-0.018</td><td rowspan="1" colspan="1">0.733</td></tr><tr><td rowspan="1" colspan="1">EAM</td><td rowspan="1" colspan="1">0.066</td><td rowspan="1" colspan="1">0.743</td></tr><tr><td rowspan="1" colspan="1">Eigenvalue</td><td rowspan="1" colspan="1">0.034</td><td rowspan="1" colspan="1">0.021</td></tr><tr><td rowspan="1" colspan="1">Variance (%)</td><td rowspan="1" colspan="1">29.1</td><td rowspan="1" colspan="1">18.2</td></tr></tbody></table></table-wrap><table-wrap id="T3" position="float" orientation="portrait"><label>Table 3.</label><caption><p>Cranial measurements for olingo species (compiled separately by sex). For each measurement, means are provided, ± standard deviation, with ranges in parentheses.</p></caption><table><tbody><tr><th rowspan="1" colspan="2"/><th rowspan="1" colspan="1"><italic><tp:taxon-name>Bassaricyon gabbii</tp:taxon-name></italic><break/><italic>n</italic>= 11 ♂♂, 11 ♀♀</th><th rowspan="1" colspan="1"><italic><tp:taxon-name>Bassaricyon medius</tp:taxon-name></italic><break/><italic>n</italic>= 18 ♂♂, 27 ♀♀</th><th rowspan="1" colspan="1"><italic><tp:taxon-name>Bassaricyon alleni</tp:taxon-name></italic><break/><italic>n</italic>= 12 ♂♂, 17 ♀♀</th><th rowspan="1" colspan="1"><italic><tp:taxon-name>Bassaricyon neblina</tp:taxon-name></italic><break/><italic>n</italic>= 10 ♂♂, 9 ♀♀</th></tr><tr><td rowspan="2" colspan="1">CBL</td><td rowspan="1" colspan="1"><bold>♂♂</bold></td><td rowspan="1" colspan="1">80.8 ± 1.50<break/>(78.1 - 83.0)</td><td rowspan="1" colspan="1">79.4 ± 2.67<break/>(74.5 - 85.1)</td><td rowspan="1" colspan="1">79.4 ± 1.81<break/>(76.5 - 82.8)</td><td rowspan="1" colspan="1">74.5 ± 3.26<break/>(70.1 - 79.5)</td></tr><tr><td rowspan="1" colspan="1"><bold>♀♀</bold></td><td rowspan="1" colspan="1">78.2 ± 1.75<break/>(75.0 - 80.2)</td><td rowspan="1" colspan="1">77.3 ± 2.70<break/>(70.8 - 82.3)</td><td rowspan="1" colspan="1">77.0 ± 2.24<break/>(73.1 - 80.5)</td><td rowspan="1" colspan="1">75.1 ± 1.49<break/>(72.9 - 77.9)</td></tr><tr><td rowspan="2" colspan="1">ZYG</td><td rowspan="1" colspan="1"><bold>♂♂</bold></td><td rowspan="1" colspan="1">55.2 ± 2.76<break/>(49.5 - 58.7)</td><td rowspan="1" colspan="1">52.0 ± 2.66<break/>(48.3 - 56.7)</td><td rowspan="1" colspan="1">51.6 ± 1.02<break/>(49.0 - 52.8)</td><td rowspan="1" colspan="1">50.1 ± 3.02<break/>(46.2 - 54.4)</td></tr><tr><td rowspan="1" colspan="1"><bold>♀♀</bold></td><td rowspan="1" colspan="1">51.3 ± 1.90<break/>(48.1 - 54.4)</td><td rowspan="1" colspan="1">50.0 ± 2.50<break/>(44.4 - 54.0)</td><td rowspan="1" colspan="1">50.2 ± 0.99<break/>(48.6 - 52.2)</td><td rowspan="1" colspan="1">49.0 ± 2.69<break/>(44.6 - 53.0)</td></tr><tr><td rowspan="2" colspan="1">BBC</td><td rowspan="1" colspan="1"><bold>♂♂</bold></td><td rowspan="1" colspan="1">36.1 ± 0.86<break/>(34.3 - 37.6)</td><td rowspan="1" colspan="1">35.1 ± 1.16<break/>(32.9 - 37.5)</td><td rowspan="1" colspan="1">35.4 ± 0.80<break/>(34.2 - 36.8)</td><td rowspan="1" colspan="1">34.6 ± 1.62<break/>(32.4 - 37.5)</td></tr><tr><td rowspan="1" colspan="1"><bold>♀♀</bold></td><td rowspan="1" colspan="1">35.7 ± 1.34<break/>(33.1 - 37.5)</td><td rowspan="1" colspan="1">34.6 ± 1.20<break/>(32.0 - 37.2)</td><td rowspan="1" colspan="1">34.9 ± 0.91<break/>(33.3 - 36.8)</td><td rowspan="1" colspan="1">34.2 ± 1.62<break/>(31.0 - 36.6)</td></tr><tr><td rowspan="2" colspan="1">HBC</td><td rowspan="1" colspan="1"><bold>♂♂</bold></td><td rowspan="1" colspan="1">28.7 ± 0.88<break/>(26.4 - 29.7)</td><td rowspan="1" colspan="1">27.6 ± 0.84<break/>(26.5 - 29.3)</td><td rowspan="1" colspan="1">27.4 ± 0.73<break/>(26.2 - 28.5)</td><td rowspan="1" colspan="1">27.4 ± 0.61<break/>(26.5 - 28.3)</td></tr><tr><td rowspan="1" colspan="1"><bold>♀♀</bold></td><td rowspan="1" colspan="1">27.9 ± 0.74<break/>(26.9 - 28.8)</td><td rowspan="1" colspan="1">26.9 ± 0.90<break/>(25.4 - 28.5)</td><td rowspan="1" colspan="1">26.9 ± 0.63<break/>(26.0 - 28.1)</td><td rowspan="1" colspan="1">26.5 ± 0.93<break/>(24.9 - 27.8)</td></tr><tr><td rowspan="2" colspan="1">MTR</td><td rowspan="1" colspan="1"><bold>♂♂</bold></td><td rowspan="1" colspan="1">28.5 ± 0.50<break/>(27.8 - 29.3)</td><td rowspan="1" colspan="1">28.6 ± 0.87<break/>(27.0 - 30.4)</td><td rowspan="1" colspan="1">28.4 ± 0.83<break/>(26.5 - 29.5)</td><td rowspan="1" colspan="1">26.5 ± 1.38<break/>(24.5 - 28.7)</td></tr><tr><td rowspan="1" colspan="1"><bold>♀♀</bold></td><td rowspan="1" colspan="1">27.3 ± 1.02<break/>(26.0 - 29.0)</td><td rowspan="1" colspan="1">27.7 ± 0.90<break/>(25.6 - 29.1)</td><td rowspan="1" colspan="1">27.3 ± 0.69<break/>(26.1 - 28.5)</td><td rowspan="1" colspan="1">26.9 ± 0.88<break/>(25.8 - 28.3)</td></tr><tr><td rowspan="2" colspan="1">CC</td><td rowspan="1" colspan="1"><bold>♂♂</bold></td><td rowspan="1" colspan="1">18.7 ± 1.12<break/>(17.2 - 20.4)</td><td rowspan="1" colspan="1">16.4 ± 0.92<break/>(15.0 - 17.9)</td><td rowspan="1" colspan="1">16.8 ± 0.51<break/>(15.8 - 17.6)</td><td rowspan="1" colspan="1">15.9 ± 0.94<break/>(14.7 - 17.1)</td></tr><tr><td rowspan="1" colspan="1"><bold>♀♀</bold></td><td rowspan="1" colspan="1">16.9 ± 0.76<break/>(15.6 - 17.9)</td><td rowspan="1" colspan="1">15.7 ± 0.80<break/>(14.5 - 17.2)</td><td rowspan="1" colspan="1">15.9 ± 0.55<break/>(14.8 - 16.8)</td><td rowspan="1" colspan="1">15.7 ± 0.47<break/>(14.9 - 16.4)</td></tr><tr><td rowspan="2" colspan="1">WPP</td><td rowspan="1" colspan="1"><bold>♂♂</bold></td><td rowspan="1" colspan="1">11.3 ± 1.27<break/>(9.0 - 12.9)</td><td rowspan="1" colspan="1">10.3 ± 0.95<break/>(8.4 - 12.1)</td><td rowspan="1" colspan="1">10.4 ± 0.82<break/>(8.7 - 11.8)</td><td rowspan="1" colspan="1">11.7 ± 1.05<break/>(10.6 - 14.0)</td></tr><tr><td rowspan="1" colspan="1"><bold>♀♀</bold></td><td rowspan="1" colspan="1">10.7 ± 0.99<break/>(9.3 - 12.7)</td><td rowspan="1" colspan="1">10.3 ± 0.90<break/>(9.0 - 13.0)</td><td rowspan="1" colspan="1">9.9 ± 0.89<break/>(8.2 - 11.7)</td><td rowspan="1" colspan="1">11.6 ± 0.87<break/>(10.5 - 12.7)</td></tr><tr><td rowspan="2" colspan="1">LPP</td><td rowspan="1" colspan="1"><bold>♂♂</bold></td><td rowspan="1" colspan="1">12.3 ± 0.99<break/>(10.7 - 14.0)</td><td rowspan="1" colspan="1">10.2 ± 0.88<break/>(7.9 - 11.7)</td><td rowspan="1" colspan="1">10.8 ± 1.21<break/>(9.3 - 12.9)</td><td rowspan="1" colspan="1">11.2 ± 1.24<break/>(9.2 - 12.7)</td></tr><tr><td rowspan="1" colspan="1"><bold>♀♀</bold></td><td rowspan="1" colspan="1">10.8 ± 0.77<break/>(9.7 - 12.0)</td><td rowspan="1" colspan="1">10.1 ± 0.90<break/>(8.1 - 11.8)</td><td rowspan="1" colspan="1">10.4 ± 0.67<break/>(8.7 - 11.6)</td><td rowspan="1" colspan="1">11.1 ± 0.82<break/>(9.7 - 12.3)</td></tr><tr><td rowspan="2" colspan="1">LAB</td><td rowspan="1" colspan="1"><bold>♂♂</bold></td><td rowspan="1" colspan="1">13.8 ± 0.63<break/>(12.9 - 14.7)</td><td rowspan="1" colspan="1">14.0 ± 0.81<break/>(12.8 - 15.6)</td><td rowspan="1" colspan="1">15.1 ± 0.76<break/>(14.1 - 16.8)</td><td rowspan="1" colspan="1">11.8 ± 0.76<break/>(10.9 - 13.3)</td></tr><tr><td rowspan="1" colspan="1"><bold>♀♀</bold></td><td rowspan="1" colspan="1">13.8 ± 0.67<break/>(12.9 - 14.8)</td><td rowspan="1" colspan="1">14.0 ± 0.80<break/>(12.6 - 15.2)</td><td rowspan="1" colspan="1">14.4 ± 0.81<break/>(13.0 - 15.6)</td><td rowspan="1" colspan="1">12.2 ± 0.51<break/>(11.0 - 12.7)</td></tr><tr><td rowspan="2" colspan="1">EAM</td><td rowspan="1" colspan="1"><bold>♂♂</bold></td><td rowspan="1" colspan="1">3.6 ± 0.47<break/>(2.6 - 4.2)</td><td rowspan="1" colspan="1">3.9 ± 0.33<break/>(3.4 - 4.5)</td><td rowspan="1" colspan="1">3.8 ± 0.40<break/>(3.2 - 4.5)</td><td rowspan="1" colspan="1">2.9 ± 0.22<break/>(2.5 - 3.1)</td></tr><tr><td rowspan="1" colspan="1"><bold>♀♀</bold></td><td rowspan="1" colspan="1">3.6 ± 0.39<break/>(3.0 - 4.2)</td><td rowspan="1" colspan="1">3.9 ± 0.30<break/>(3.5 - 4.7)</td><td rowspan="1" colspan="1">3.8 ± 0.36<break/>(3.2 - 4.4)</td><td rowspan="1" colspan="1">3.2 ± 0.33<break/>(2.6 - 3.5)</td></tr></tbody></table></table-wrap><table-wrap id="T5" position="float" orientation="portrait"><label>Table 5.</label><caption><p>External measurements of olingo species. For each measurement, means are provided, ± standard deviation, with ranges in parentheses.</p></caption><table><tbody><tr><th rowspan="1" colspan="1"/><th rowspan="1" colspan="1"><italic><tp:taxon-name>Bassaricyon gabbii</tp:taxon-name></italic><break/><italic>n</italic>= 13</th><th rowspan="1" colspan="1"><italic><tp:taxon-name>Bassaricyon medius</tp:taxon-name></italic><break/><italic>n</italic>= 36</th><th rowspan="1" colspan="1"><italic><tp:taxon-name>Bassaricyon alleni</tp:taxon-name></italic><break/><italic>n</italic>= 27</th><th rowspan="1" colspan="1"><italic><tp:taxon-name>Bassaricyon neblina</tp:taxon-name></italic><break/><italic>n</italic>= 19</th></tr><tr><td rowspan="1" colspan="1">TL</td><td rowspan="1" colspan="1">873 ± 54.8<break/>(785 - 970)</td><td rowspan="1" colspan="1">819 ± 60.5<break/>(680 - 905)</td><td rowspan="1" colspan="1">842 ± 50.6<break/>(705 - 985)</td><td rowspan="1" colspan="1">745 ± 33.7<break/>(660 - 820)</td></tr><tr><td rowspan="1" colspan="1">Tail</td><td rowspan="1" colspan="1">445 ± 40.3<break/>(400 - 521)</td><td rowspan="1" colspan="1">441 ± 44.6<break/>(350 - 520)</td><td rowspan="1" colspan="1">450 ± 28.8<break/>(401 - 530)</td><td rowspan="1" colspan="1">390 ± 21<break/>(335 - 424)</td></tr><tr><td rowspan="1" colspan="1">HF</td><td rowspan="1" colspan="1">84 ± 8.7<break/>(65 - 100)</td><td rowspan="1" colspan="1">81 ± 7.3<break/>(58 - 92)</td><td rowspan="1" colspan="1">81 ± 5.8<break/>(70 - 92)</td><td rowspan="1" colspan="1">76 ± 6.9<break/>(60 - 86)</td></tr><tr><td rowspan="1" colspan="1">Ear</td><td rowspan="1" colspan="1">36 ± 4.7<break/>(25 - 44)</td><td rowspan="1" colspan="1">37 ± 5.4<break/>(25 - 44)</td><td rowspan="1" colspan="1">37 ± 3.4<break/>(30 - 43)</td><td rowspan="1" colspan="1">34 ± 4.3<break/>(25 - 39)</td></tr><tr><td rowspan="1" colspan="1">Mass (g)</td><td rowspan="1" colspan="1">1382 ± 165<break/>(1136 - 1580)</td><td rowspan="1" colspan="1">1076 ± 71.6<break/>(915 - 1200)</td><td rowspan="1" colspan="1">1336 ± 152<break/>(1100 - 1500)</td><td rowspan="1" colspan="1">872 ± 169<break/>(750 - 1065)</td></tr><tr><td rowspan="1" colspan="1">HB</td><td rowspan="1" colspan="1">428 ± 27.9<break/>(373 - 470)</td><td rowspan="1" colspan="1">379 ± 23.2<break/>(310 - 415)</td><td rowspan="1" colspan="1">391 ± 29.3<break/>(304 - 455)</td><td rowspan="1" colspan="1">355 ± 21.1<break/>(325 - 400)</td></tr><tr><td rowspan="1" colspan="1">Tail/HB</td><td rowspan="1" colspan="1">1.04 ± 0.1<break/>(0.9 - 1.2)</td><td rowspan="1" colspan="1">1.16 ± 0.1<break/>(1.0 - 1.4)</td><td rowspan="1" colspan="1">1.15 ± 0.08<break/>(1.0 - 1.3)</td><td rowspan="1" colspan="1">1.10 ± 0.08<break/>(1.0 - 1.2)</td></tr></tbody></table></table-wrap><fig id="F11" position="float" orientation="portrait"><label>Figure 11.</label><caption><p>Bioclimatic distribution models and localities for <italic><tp:taxon-name>Bassaricyon</tp:taxon-name></italic> species. Models from MAXENT using all vouchered occurrence records, 19 bioclimatic variables, and one potential habitat variable.</p></caption><graphic xmlns:xlink="http://www.w3.org/1999/xlink" xlink:href="ZooKeys-324-001-g011.jpg" position="float" orientation="portrait" xlink:type="simple"/></fig><fig id="F12" position="float" orientation="portrait"><label>Figure 12.</label><caption><p>Predicted distribution for <italic><tp:taxon-name>Bassaricyon</tp:taxon-name></italic> species based on bioclimatic models. To create these binary maps we used the average minimum training presence for 10 test models as our cutoff. In addition, we excluded areas of high probability that were outside of the known range of the species if they were separated by unsuitable habitat.</p></caption><graphic xmlns:xlink="http://www.w3.org/1999/xlink" xlink:href="ZooKeys-324-001-g012.jpg" position="float" orientation="portrait" xlink:type="simple"/></fig></tp:treatment-sec><ref-list><ref id="B280"><mixed-citation xmlns:xlink="http://www.w3.org/1999/xlink" xlink:type="simple"><person-group><name name-style="western"><surname>Voss</surname><given-names>RS</given-names></name></person-group> (<year>1988</year>) <article-title>Systematics and ecology of ichthyomyine rodents (Muroidea): patterns of morphological evolution in a small adaptive radiation.</article-title><source>Bulletin of the American Museum of Natural History</source><volume>188</volume>: <fpage>259</fpage>-<lpage>493</lpage>.</mixed-citation></ref><ref id="B154"><mixed-citation xmlns:xlink="http://www.w3.org/1999/xlink" xlink:type="simple"><person-group><name name-style="western"><surname>Lee</surname><given-names>TE Jr.</given-names></name><name name-style="western"><surname>Packer</surname><given-names>JB</given-names></name><name name-style="western"><surname>Alvarado-Serrano</surname><given-names>D</given-names></name></person-group> (<year>2006</year>) <article-title>Results of a mammal survey of the Tandayapa Valley, Ecuador.</article-title><source>Occasional Papers of the Museum of Texas Tech University</source><volume>250</volume>: <fpage>1</fpage>-<lpage>8</lpage>.</mixed-citation></ref><ref id="B224"><mixed-citation xmlns:xlink="http://www.w3.org/1999/xlink" xlink:type="simple"><person-group><name name-style="western"><surname>Poglayen-Neuwall</surname><given-names>I</given-names></name></person-group> (<year>1976</year>) <article-title>Fortpflanzung, Geburt und Aufzucht, nebst anderen Beobachtungen von Makibären (<italic>Bassaricyon</italic> Allen, 1876).</article-title><source>Zoologische Beiträge</source><volume>22</volume>: <fpage>179</fpage>-<lpage>233</lpage>.</mixed-citation></ref><ref id="B20"><mixed-citation xmlns:xlink="http://www.w3.org/1999/xlink" xlink:type="simple"><person-group><name name-style="western"><surname>Asher</surname><given-names>RJ</given-names></name></person-group> (<year>2007</year>) <article-title>A web-database of mammalian morphology and a reanalysis of placental phylogeny.</article-title><source>BMC Evolutionary Biology</source><volume>2007, 7</volume>: <lpage>108</lpage>. doi: <ext-link ext-link-type="uri" xlink:href="http://dx.doi.org/10.1186/1471-2148-7-108" xlink:type="simple">10.1186/1471-2148-7-108</ext-link></mixed-citation></ref><ref id="B42"><mixed-citation xmlns:xlink="http://www.w3.org/1999/xlink" xlink:type="simple"><person-group><name name-style="western"><surname>Churchill</surname><given-names>SP</given-names></name><name name-style="western"><surname>Balslev</surname><given-names>H</given-names></name><name name-style="western"><surname>Forero</surname><given-names>E</given-names></name><name name-style="western"><surname>Luteyn</surname><given-names>JL</given-names></name></person-group> (<role>Eds</role>) (<year>1995</year>) <article-title>Biodiversity and conservation of Neotropical montane forests.</article-title><publisher-name>New York Botanical Garden</publisher-name>, <publisher-loc>New York</publisher-loc>.</mixed-citation></ref><ref id="B24"><mixed-citation xmlns:xlink="http://www.w3.org/1999/xlink" xlink:type="simple"><person-group><name name-style="western"><surname>Benham</surname><given-names>PH</given-names></name></person-group> (<year>2012</year>) <article-title>The roles of geological history, topography, and environmental heterogeneity in the diversification of an endemic Andean radiation of the Metallura hummingbirds.</article-title><comment>Master’s Thesis</comment>, <publisher-name>University of New Mexico</publisher-name>, <publisher-loc>Albuquerque, New Mexico</publisher-loc>.</mixed-citation></ref><ref id="B100"><mixed-citation xmlns:xlink="http://www.w3.org/1999/xlink" xlink:type="simple"><person-group><name name-style="western"><surname>Graham</surname><given-names>CH</given-names></name><name name-style="western"><surname>Silva</surname><given-names>N</given-names></name><name name-style="western"><surname>Velásquez-Tibatá</surname><given-names>J</given-names></name></person-group> (<year>2010</year>) <article-title>Evaluating the potential causes of range limits of birds of the Colombian Andes.</article-title><source>Journal of Biogeography</source><volume>37</volume>: <fpage>1863</fpage>-<lpage>1875</lpage>. doi: <ext-link ext-link-type="uri" xlink:href="http://dx.doi.org/10.1111/j.1365-2699.2010.02356.x" xlink:type="simple">10.1111/j.1365-2699.2010.02356.x</ext-link></mixed-citation></ref><ref id="B283"><mixed-citation xmlns:xlink="http://www.w3.org/1999/xlink" xlink:type="simple"><person-group><name name-style="western"><surname>Voss</surname><given-names>RS</given-names></name><name name-style="western"><surname>Gómez-Laverde</surname><given-names>M</given-names></name><name name-style="western"><surname>Pacheco</surname><given-names>V</given-names></name></person-group> (<year>2002</year>) <article-title>A new genus for <italic>Aepeomys fuscatus</italic> Allen, 1912, and <italic>Oryzomys intectus</italic> Thomas, 1921: enigmatic murid rodents from Andean cloud forests.</article-title><source>American Museum Novitates</source><volume>3373</volume>: <fpage>1</fpage>-<lpage>42</lpage>. doi: <ext-link ext-link-type="uri" xlink:href="http://dx.doi.org/10.1206/0003-0082(2002)373&lt;0001:ANGFAF&gt;2.0.CO;2" xlink:type="simple">10.1206/0003-0082(2002)373&lt;0001:ANGFAF&gt;2.0.CO;2</ext-link></mixed-citation></ref><ref id="B278"><mixed-citation xmlns:xlink="http://www.w3.org/1999/xlink" xlink:type="simple"><person-group><name name-style="western"><surname>Velasco</surname><given-names>JA</given-names></name><name name-style="western"><surname>Gutiérrez-Cárdenas</surname><given-names>PDA</given-names></name><name name-style="western"><surname>Quintero-Angel</surname><given-names>A</given-names></name></person-group> (<year>2010</year>) <article-title>A new species of <italic>Anolis</italic> of the <italic>aequatorialis</italic> group (Squamata: Iguania) from the central Andes of Colombia.</article-title><source>Herpetological Journal</source><volume>20</volume>: <fpage>231</fpage>-<lpage>236</lpage>.</mixed-citation></ref></ref-list></tp:taxon-treatment>
