# Supplementary material for: Taxonomic revision of the olingos (Bassaricyon), with description of a new species, the Olinguito
Source: Zookeys. 2013 Aug 15;(324):1–83. doi: 10.3897/zookeys.324.5827 (PMC3760134; doi:10.3897/zookeys.324.5827)
Supplement: XML Treatment for Bassaricyon neblina neblina [file zookeys.324.5827-treatment2.xml]

<!DOCTYPE tp:taxon-treatment
  PUBLIC "-//TaxonX//DTD Taxonomic Treatment Publishing DTD v0 20100105//EN" "tax-treatment-NSO.dtd">
<tp:taxon-treatment xmlns:tp="http://www.plazi.org/taxpub"><tp:treatment-meta><mixed-citation publication-type="journal"><person-group><name><surname>Helgen</surname><given-names>Kristofer M.</given-names></name><name><surname>Pinto</surname><given-names>C. Miguel</given-names></name><name><surname>Kays</surname><given-names>Roland</given-names></name><name><surname>Helgen</surname><given-names>Lauren E.</given-names></name><name><surname>Tsuchiya</surname><given-names>Mirian T. N.</given-names></name><name><surname>Quinn</surname><given-names>Aleta</given-names></name><name><surname>Wilson</surname><given-names>Don E.</given-names></name><name><surname>Maldonado</surname><given-names>Jesús E.</given-names></name></person-group><article-title>Taxonomic revision of the olingos (<italic>Bassaricyon</italic>), with description of a new species, the Olinguito</article-title><source>Zookeys</source><day>15</day><month>8</month><year>2013</year><volume>2013</volume><issue>324</issue><fpage>1</fpage><lpage>83</lpage><pub-id pub-id-type="doi">10.3897/zookeys.324.5827</pub-id></mixed-citation></tp:treatment-meta><tp:nomenclature><tp:taxon-name>
                            <tp:taxon-name-part taxon-name-part-type="genus">Bassaricyon</tp:taxon-name-part>
                            <tp:taxon-name-part taxon-name-part-type="species">neblina</tp:taxon-name-part>
                            <tp:taxon-name-part taxon-name-part-type="subspecies">neblina</tp:taxon-name-part>
                            <object-id xmlns:xlink="http://www.w3.org/1999/xlink" xlink:type="simple">http://species-id.net/wiki/Bassaricyon_neblina_neblina</object-id>
                            <object-id xmlns:xlink="http://www.w3.org/1999/xlink" xlink:type="simple">(western slopes of Western Andes of Ecuador)</object-id>
                        </tp:taxon-name><tp:taxon-status xmlns:xlink="http://www.w3.org/1999/xlink" xlink:type="simple">subsp. n.</tp:taxon-status></tp:nomenclature><tp:treatment-sec sec-type="Diagnosis"><title>Diagnosis.</title><p>This subspecies is (in skull length) smaller than <italic><tp:taxon-name>Bassaricyon neblina osborni</tp:taxon-name></italic> subsp. n., but larger than <italic><tp:taxon-name>Bassaricyon neblina hershkovitzi</tp:taxon-name></italic> subsp. n. and <italic><tp:taxon-name>Bassaricyon neblina ruber</tp:taxon-name></italic> subsp. n. (though <italic><tp:taxon-name>Bassaricyon neblina ruber</tp:taxon-name></italic> subsp. n. is more robust cranially, with a wider skull). It has proportionally very large teeth, especially P4 and the first molars, and a narrow skull, with a narrow and low-domed braincase (<xref ref-type="fig" rid="F9">Figures 9</xref>–<xref ref-type="fig" rid="F10">10</xref>, <xref ref-type="table" rid="T8">Table 8</xref>). In color it most closely resembles <italic><tp:taxon-name>Bassaricyon neblina osborni</tp:taxon-name></italic> subsp. n., but is the least rufous of the subspecies, usually with the greatest preponderance of black tipping to the fur (e.g., <xref ref-type="fig" rid="F13">Figure 13</xref>).</p></tp:treatment-sec><tp:treatment-sec sec-type="Distribution"><title>Distribution.</title><p>The nominate subspecies is endemic to Ecuador, where it is recorded from the western slopes of the Andes, in Pichincha and Cotopaxi Provinces, in forests at elevations from 1800 to 2300 m (<xref ref-type="fig" rid="F16">Figure 16</xref>).</p></tp:treatment-sec><tp:treatment-sec sec-type="Referred specimens"><title>Referred specimens.</title><p>As listed for <italic><tp:taxon-name>Bassaricyon neblina</tp:taxon-name></italic>, above.</p></tp:treatment-sec><tp:treatment-sec><!--Section generated to contain objects referenced in tp:taxon-treatment.--><fig id="F9" position="float" orientation="portrait"><label>Figure 9.</label><caption><p>Morphometric distinction between Olinguito subspecies. Both sexes combined. Morphometric dispersion (first two components of a principal component analysis) of 17 adultskulls based on 13 cranial measurements (see <xref ref-type="app" rid="APP1">Appendix 1</xref>, <xref ref-type="table" rid="T13">Table A4</xref>). (Dental measurements also discretely partition these subspecies in a separate principal component analysis, not shown.) Black dots = <italic><tp:taxon-name>Bassaricyon neblina neblina</tp:taxon-name></italic>; gray triangles = <italic><tp:taxon-name>Bassaricyon neblina osborni</tp:taxon-name></italic>; red diamonds = <italic><tp:taxon-name>Bassaricyon neblina ruber</tp:taxon-name></italic>; blue squares = <italic><tp:taxon-name>Bassaricyon neblina hershkovitzi</tp:taxon-name></italic>.</p></caption><graphic xmlns:xlink="http://www.w3.org/1999/xlink" xlink:href="ZooKeys-324-001-g009.jpg" position="float" orientation="portrait" xlink:type="simple"/></fig><app id="APP1"><title>Appendix 1</title><sec sec-type="Morphometry"><title>Morphometry</title><table-wrap id="T10" position="float" orientation="portrait"><label>Table A1.</label><caption><p>PCA for male <italic><tp:taxon-name>Bassaricyon</tp:taxon-name></italic> skulls: variable contributions for the PCA axes that are graphically represented in <xref ref-type="fig" rid="F6">Figure 6</xref>.</p></caption><table><tbody><tr><th rowspan="1" colspan="1">Variable</th><th rowspan="1" colspan="1">PC1</th><th rowspan="1" colspan="1">PC2</th></tr><tr><td rowspan="1" colspan="1">p2W</td><td rowspan="1" colspan="1">0.877</td><td rowspan="1" colspan="1">-0.077</td></tr><tr><td rowspan="1" colspan="1">p3W</td><td rowspan="1" colspan="1">0.768</td><td rowspan="1" colspan="1">0.004</td></tr><tr><td rowspan="1" colspan="1">p4W</td><td rowspan="1" colspan="1">0.600</td><td rowspan="1" colspan="1">-0.267</td></tr><tr><td rowspan="1" colspan="1">P4L</td><td rowspan="1" colspan="1">0.306</td><td rowspan="1" colspan="1">-0.412</td></tr><tr><td rowspan="1" colspan="1">P4W</td><td rowspan="1" colspan="1">0.526</td><td rowspan="1" colspan="1">-0.245</td></tr><tr><td rowspan="1" colspan="1">M1L</td><td rowspan="1" colspan="1">0.136</td><td rowspan="1" colspan="1">-0.427</td></tr><tr><td rowspan="1" colspan="1">M1W</td><td rowspan="1" colspan="1">0.336</td><td rowspan="1" colspan="1">-0.475</td></tr><tr><td rowspan="1" colspan="1">m1L</td><td rowspan="1" colspan="1">0.079</td><td rowspan="1" colspan="1">-0.241</td></tr><tr><td rowspan="1" colspan="1">m1W</td><td rowspan="1" colspan="1">-0.069</td><td rowspan="1" colspan="1">-0.750</td></tr><tr><td rowspan="1" colspan="1">m2L</td><td rowspan="1" colspan="1">-0.344</td><td rowspan="1" colspan="1">0.196</td></tr><tr><td rowspan="1" colspan="1">m2W</td><td rowspan="1" colspan="1">0.164</td><td rowspan="1" colspan="1">-0.330</td></tr><tr><td rowspan="1" colspan="1">CBL</td><td rowspan="1" colspan="1">0.733</td><td rowspan="1" colspan="1">0.317</td></tr><tr><td rowspan="1" colspan="1">ZYG</td><td rowspan="1" colspan="1">0.806</td><td rowspan="1" colspan="1">0.011</td></tr><tr><td rowspan="1" colspan="1">BBC</td><td rowspan="1" colspan="1">0.549</td><td rowspan="1" colspan="1">-0.050</td></tr><tr><td rowspan="1" colspan="1">HBC</td><td rowspan="1" colspan="1">0.458</td><td rowspan="1" colspan="1">-0.022</td></tr><tr><td rowspan="1" colspan="1">MTR</td><td rowspan="1" colspan="1">0.544</td><td rowspan="1" colspan="1">0.411</td></tr><tr><td rowspan="1" colspan="1">CC</td><td rowspan="1" colspan="1">0.912</td><td rowspan="1" colspan="1">-0.013</td></tr><tr><td rowspan="1" colspan="1">WPP</td><td rowspan="1" colspan="1">0.226</td><td rowspan="1" colspan="1">-0.464</td></tr><tr><td rowspan="1" colspan="1">LPP</td><td rowspan="1" colspan="1">0.704</td><td rowspan="1" colspan="1">-0.464</td></tr><tr><td rowspan="1" colspan="1">LAB</td><td rowspan="1" colspan="1">0.366</td><td rowspan="1" colspan="1">0.736</td></tr><tr><td rowspan="1" colspan="1">EAM</td><td rowspan="1" colspan="1">0.368</td><td rowspan="1" colspan="1">0.825</td></tr><tr><td rowspan="1" colspan="1">Eigenvalue</td><td rowspan="1" colspan="1">0.035</td><td rowspan="1" colspan="1">0.030</td></tr><tr><td rowspan="1" colspan="1">Variance (%)</td><td rowspan="1" colspan="1">30.1</td><td rowspan="1" colspan="1">25.8</td></tr></tbody></table></table-wrap><table-wrap id="T11" position="float" orientation="portrait"><label>Table A2.</label><caption><p>PCA for female <italic><tp:taxon-name>Bassaricyon</tp:taxon-name></italic> skulls: variable contributions for the PCA axes that are graphically represented in <xref ref-type="fig" rid="F7">Figure 7</xref>.</p></caption><table><tbody><tr><th rowspan="1" colspan="1">Variable</th><th rowspan="1" colspan="1">PC1</th><th rowspan="1" colspan="1">PC2</th></tr><tr><td rowspan="1" colspan="1">p1W</td><td rowspan="1" colspan="1">-0.389</td><td rowspan="1" colspan="1">0.424</td></tr><tr><td rowspan="1" colspan="1">p2W</td><td rowspan="1" colspan="1">-0.765</td><td rowspan="1" colspan="1">0.341</td></tr><tr><td rowspan="1" colspan="1">p3W</td><td rowspan="1" colspan="1">-0.663</td><td rowspan="1" colspan="1">0.560</td></tr><tr><td rowspan="1" colspan="1">p4W</td><td rowspan="1" colspan="1">-0.783</td><td rowspan="1" colspan="1">0.068</td></tr><tr><td rowspan="1" colspan="1">P2W</td><td rowspan="1" colspan="1">-0.745</td><td rowspan="1" colspan="1">0.342</td></tr><tr><td rowspan="1" colspan="1">P3W</td><td rowspan="1" colspan="1">-0.724</td><td rowspan="1" colspan="1">0.221</td></tr><tr><td rowspan="1" colspan="1">P4L</td><td rowspan="1" colspan="1">-0.649</td><td rowspan="1" colspan="1">-0.314</td></tr><tr><td rowspan="1" colspan="1">P4W</td><td rowspan="1" colspan="1">-0.631</td><td rowspan="1" colspan="1">-0.370</td></tr><tr><td rowspan="1" colspan="1">M1L</td><td rowspan="1" colspan="1">-0.565</td><td rowspan="1" colspan="1">-0.275</td></tr><tr><td rowspan="1" colspan="1">M2L</td><td rowspan="1" colspan="1">-0.550</td><td rowspan="1" colspan="1">-0.003</td></tr><tr><td rowspan="1" colspan="1">M2W</td><td rowspan="1" colspan="1">-0.606</td><td rowspan="1" colspan="1">-0.324</td></tr><tr><td rowspan="1" colspan="1">m1L</td><td rowspan="1" colspan="1">-0.637</td><td rowspan="1" colspan="1">-0.200</td></tr><tr><td rowspan="1" colspan="1">m1W</td><td rowspan="1" colspan="1">-0.644</td><td rowspan="1" colspan="1">-0.524</td></tr><tr><td rowspan="1" colspan="1">m2L</td><td rowspan="1" colspan="1">-0.452</td><td rowspan="1" colspan="1">-0.166</td></tr><tr><td rowspan="1" colspan="1">m2W</td><td rowspan="1" colspan="1">-0.665</td><td rowspan="1" colspan="1">-0.302</td></tr><tr><td rowspan="1" colspan="1">CBL</td><td rowspan="1" colspan="1">-0.348</td><td rowspan="1" colspan="1">0.579</td></tr><tr><td rowspan="1" colspan="1">ZYG</td><td rowspan="1" colspan="1">-0.231</td><td rowspan="1" colspan="1">0.402</td></tr><tr><td rowspan="1" colspan="1">BBC</td><td rowspan="1" colspan="1">-0.317</td><td rowspan="1" colspan="1">0.210</td></tr><tr><td rowspan="1" colspan="1">MTR</td><td rowspan="1" colspan="1">-0.557</td><td rowspan="1" colspan="1">0.389</td></tr><tr><td rowspan="1" colspan="1">CC</td><td rowspan="1" colspan="1">-0.511</td><td rowspan="1" colspan="1">0.249</td></tr><tr><td rowspan="1" colspan="1">WPP</td><td rowspan="1" colspan="1">-0.342</td><td rowspan="1" colspan="1">-0.474</td></tr><tr><td rowspan="1" colspan="1">LPP</td><td rowspan="1" colspan="1">-0.170</td><td rowspan="1" colspan="1">-0.216</td></tr><tr><td rowspan="1" colspan="1">LAB</td><td rowspan="1" colspan="1">-0.018</td><td rowspan="1" colspan="1">0.733</td></tr><tr><td rowspan="1" colspan="1">EAM</td><td rowspan="1" colspan="1">0.066</td><td rowspan="1" colspan="1">0.743</td></tr><tr><td rowspan="1" colspan="1">Eigenvalue</td><td rowspan="1" colspan="1">0.034</td><td rowspan="1" colspan="1">0.021</td></tr><tr><td rowspan="1" colspan="1">Variance (%)</td><td rowspan="1" colspan="1">29.1</td><td rowspan="1" colspan="1">18.2</td></tr></tbody></table></table-wrap><table-wrap id="T12" position="float" orientation="portrait"><label>Table A3.</label><caption><p>DFA for male skulls of <italic><tp:taxon-name>Bassaricyon gabbii</tp:taxon-name></italic>, <italic><tp:taxon-name>Bassaricyon medius</tp:taxon-name></italic>, and <italic><tp:taxon-name>Bassaricyon alleni</tp:taxon-name></italic>, including correlation coefficients for the axes that are graphically represented in <xref ref-type="fig" rid="F8">Figure 8</xref>. (Wilks’ Lambda: 0.11054 approx. F (16,58) = 7.2781 p &lt; 0.0000).</p></caption><table><tbody><tr><th rowspan="1" colspan="1"/><th rowspan="1" colspan="1">CV 1</th><th rowspan="1" colspan="1">CV 2</th><th rowspan="1" colspan="1">Wilks’ Lambda</th><th rowspan="1" colspan="1">Partial Lambda</th><th rowspan="1" colspan="1">F-remove (2,29)</th><th rowspan="1" colspan="1">p-value</th><th rowspan="1" colspan="1">Toler.</th><th rowspan="1" colspan="1">1-Toler. (R-sq)</th></tr><tr><td rowspan="1" colspan="1">p1W</td><td rowspan="1" colspan="1">0.249</td><td rowspan="1" colspan="1">-0.598</td><td rowspan="1" colspan="1">0.125</td><td rowspan="1" colspan="1">0.885</td><td rowspan="1" colspan="1">1.887</td><td rowspan="1" colspan="1">0.170</td><td rowspan="1" colspan="1">0.526</td><td rowspan="1" colspan="1">0.474</td></tr><tr><td rowspan="1" colspan="1">P3W</td><td rowspan="1" colspan="1">-0.644</td><td rowspan="1" colspan="1">-0.349</td><td rowspan="1" colspan="1">0.156</td><td rowspan="1" colspan="1">0.708</td><td rowspan="1" colspan="1">5.971</td><td rowspan="1" colspan="1">0.007</td><td rowspan="1" colspan="1">0.757</td><td rowspan="1" colspan="1">0.243</td></tr><tr><td rowspan="1" colspan="1">M2L</td><td rowspan="1" colspan="1">0.215</td><td rowspan="1" colspan="1">0.317</td><td rowspan="1" colspan="1">0.115</td><td rowspan="1" colspan="1">0.958</td><td rowspan="1" colspan="1">0.635</td><td rowspan="1" colspan="1">0.537</td><td rowspan="1" colspan="1">0.500</td><td rowspan="1" colspan="1">0.500</td></tr><tr><td rowspan="1" colspan="1">m1W</td><td rowspan="1" colspan="1">0.089</td><td rowspan="1" colspan="1">0.062</td><td rowspan="1" colspan="1">0.111</td><td rowspan="1" colspan="1">0.996</td><td rowspan="1" colspan="1">0.063</td><td rowspan="1" colspan="1">0.939</td><td rowspan="1" colspan="1">0.540</td><td rowspan="1" colspan="1">0.460</td></tr><tr><td rowspan="1" colspan="1">HBC</td><td rowspan="1" colspan="1">-0.855</td><td rowspan="1" colspan="1">0.207</td><td rowspan="1" colspan="1">0.181</td><td rowspan="1" colspan="1">0.610</td><td rowspan="1" colspan="1">9.267</td><td rowspan="1" colspan="1">0.001</td><td rowspan="1" colspan="1">0.653</td><td rowspan="1" colspan="1">0.347</td></tr><tr><td rowspan="1" colspan="1">ZYG</td><td rowspan="1" colspan="1">-0.274</td><td rowspan="1" colspan="1">0.174</td><td rowspan="1" colspan="1">0.119</td><td rowspan="1" colspan="1">0.933</td><td rowspan="1" colspan="1">1.048</td><td rowspan="1" colspan="1">0.363</td><td rowspan="1" colspan="1">0.916</td><td rowspan="1" colspan="1">0.084</td></tr><tr><td rowspan="1" colspan="1">WPP</td><td rowspan="1" colspan="1">0.289</td><td rowspan="1" colspan="1">-0.890</td><td rowspan="1" colspan="1">0.181</td><td rowspan="1" colspan="1">0.612</td><td rowspan="1" colspan="1">9.191</td><td rowspan="1" colspan="1">0.001</td><td rowspan="1" colspan="1">0.878</td><td rowspan="1" colspan="1">0.122</td></tr><tr><td rowspan="1" colspan="1">LPP</td><td rowspan="1" colspan="1">0.551</td><td rowspan="1" colspan="1">0.213</td><td rowspan="1" colspan="1">0.134</td><td rowspan="1" colspan="1">0.828</td><td rowspan="1" colspan="1">3.016</td><td rowspan="1" colspan="1">0.065</td><td rowspan="1" colspan="1">0.660</td><td rowspan="1" colspan="1">0.340</td></tr><tr><td rowspan="1" colspan="1">Eigenvalue</td><td rowspan="1" colspan="1">3.750</td><td rowspan="1" colspan="1">0.904</td><td rowspan="1" colspan="1"/><td rowspan="1" colspan="1"/><td rowspan="1" colspan="1"/><td rowspan="1" colspan="1"/><td rowspan="1" colspan="1"/><td rowspan="1" colspan="1"/></tr><tr><td rowspan="1" colspan="1">Variance (%)</td><td rowspan="1" colspan="1">80.5</td><td rowspan="1" colspan="1">19.5</td><td rowspan="1" colspan="1"/><td rowspan="1" colspan="1"/><td rowspan="1" colspan="1"/><td rowspan="1" colspan="1"/><td rowspan="1" colspan="1"/><td rowspan="1" colspan="1"/></tr></tbody></table></table-wrap><table-wrap id="T13" position="float" orientation="portrait"><label>Table A4.</label><caption><p>PCA for <italic><tp:taxon-name>Bassaricyon neblina</tp:taxon-name></italic> skulls: variable contributions for the PCA axes that are graphically represented in <xref ref-type="fig" rid="F9">Figure 9</xref>.</p></caption><table><tbody><tr><th rowspan="1" colspan="1">Variable</th><th rowspan="1" colspan="1">PC1</th><th rowspan="1" colspan="1">PC2</th></tr><tr><td rowspan="1" colspan="1">CBL</td><td rowspan="1" colspan="1">-0.682</td><td rowspan="1" colspan="1">0.632</td></tr><tr><td rowspan="1" colspan="1">ZYG</td><td rowspan="1" colspan="1">-0.804</td><td rowspan="1" colspan="1">-0.185</td></tr><tr><td rowspan="1" colspan="1">BBC</td><td rowspan="1" colspan="1">-0.671</td><td rowspan="1" colspan="1">-0.373</td></tr><tr><td rowspan="1" colspan="1">HBC</td><td rowspan="1" colspan="1">-0.214</td><td rowspan="1" colspan="1">-0.689</td></tr><tr><td rowspan="1" colspan="1">MTR</td><td rowspan="1" colspan="1">-0.644</td><td rowspan="1" colspan="1">0.664</td></tr><tr><td rowspan="1" colspan="1">CC</td><td rowspan="1" colspan="1">-0.879</td><td rowspan="1" colspan="1">0.186</td></tr><tr><td rowspan="1" colspan="1">WPP</td><td rowspan="1" colspan="1">-0.194</td><td rowspan="1" colspan="1">-0.622</td></tr><tr><td rowspan="1" colspan="1">LPP</td><td rowspan="1" colspan="1">-0.854</td><td rowspan="1" colspan="1">0.461</td></tr><tr><td rowspan="1" colspan="1">LAB</td><td rowspan="1" colspan="1">-0.332</td><td rowspan="1" colspan="1">0.562</td></tr><tr><td rowspan="1" colspan="1">EAM</td><td rowspan="1" colspan="1">0.531</td><td rowspan="1" colspan="1">0.762</td></tr><tr><td rowspan="1" colspan="1">Eigenvalue</td><td rowspan="1" colspan="1">0.016</td><td rowspan="1" colspan="1">0.013</td></tr><tr><td rowspan="1" colspan="1">Variance (%)</td><td rowspan="1" colspan="1">39.7</td><td rowspan="1" colspan="1">33.0</td></tr></tbody></table></table-wrap><!--PageBreak--><!--PageBreak--><!--PageBreak--></sec></app><table-wrap id="T13" position="float" orientation="portrait"><label>Table A4.</label><caption><p>PCA for <italic><tp:taxon-name>Bassaricyon neblina</tp:taxon-name></italic> skulls: variable contributions for the PCA axes that are graphically represented in <xref ref-type="fig" rid="F9">Figure 9</xref>.</p></caption><table><tbody><tr><th rowspan="1" colspan="1">Variable</th><th rowspan="1" colspan="1">PC1</th><th rowspan="1" colspan="1">PC2</th></tr><tr><td rowspan="1" colspan="1">CBL</td><td rowspan="1" colspan="1">-0.682</td><td rowspan="1" colspan="1">0.632</td></tr><tr><td rowspan="1" colspan="1">ZYG</td><td rowspan="1" colspan="1">-0.804</td><td rowspan="1" colspan="1">-0.185</td></tr><tr><td rowspan="1" colspan="1">BBC</td><td rowspan="1" colspan="1">-0.671</td><td rowspan="1" colspan="1">-0.373</td></tr><tr><td rowspan="1" colspan="1">HBC</td><td rowspan="1" colspan="1">-0.214</td><td rowspan="1" colspan="1">-0.689</td></tr><tr><td rowspan="1" colspan="1">MTR</td><td rowspan="1" colspan="1">-0.644</td><td rowspan="1" colspan="1">0.664</td></tr><tr><td rowspan="1" colspan="1">CC</td><td rowspan="1" colspan="1">-0.879</td><td rowspan="1" colspan="1">0.186</td></tr><tr><td rowspan="1" colspan="1">WPP</td><td rowspan="1" colspan="1">-0.194</td><td rowspan="1" colspan="1">-0.622</td></tr><tr><td rowspan="1" colspan="1">LPP</td><td rowspan="1" colspan="1">-0.854</td><td rowspan="1" colspan="1">0.461</td></tr><tr><td rowspan="1" colspan="1">LAB</td><td rowspan="1" colspan="1">-0.332</td><td rowspan="1" colspan="1">0.562</td></tr><tr><td rowspan="1" colspan="1">EAM</td><td rowspan="1" colspan="1">0.531</td><td rowspan="1" colspan="1">0.762</td></tr><tr><td rowspan="1" colspan="1">Eigenvalue</td><td rowspan="1" colspan="1">0.016</td><td rowspan="1" colspan="1">0.013</td></tr><tr><td rowspan="1" colspan="1">Variance (%)</td><td rowspan="1" colspan="1">39.7</td><td rowspan="1" colspan="1">33.0</td></tr></tbody></table></table-wrap><fig id="F10" position="float" orientation="portrait"><label>Figure 10.</label><caption><p>Skulls of Olinguito subspecies. From left to right: <italic><tp:taxon-name>Bassaricyon neblina neblina</tp:taxon-name></italic> (AMNH 66753, holotype, old adult female, Las Maquinas, Ecuador); <italic><tp:taxon-name>Bassaricyon neblina osborni</tp:taxon-name></italic> (FMNH 88476, holotype, adult male, Munchique, 2000 m, Cauca Department, Colombia); <italic><tp:taxon-name>Bassaricyon neblina hershkovitzi</tp:taxon-name></italic> (FMNH 70724, paratype, adult male, San Antonio, Agustin, Huila District, Colombia); <italic><tp:taxon-name>Bassaricyon neblina ruber</tp:taxon-name></italic> (FMNH 70723, paratype, adult male, Guapantal, 2200 m, Urrao, Antioquia Department, Colombia). Scale bar = 50 mm.</p></caption><graphic xmlns:xlink="http://www.w3.org/1999/xlink" xlink:href="ZooKeys-324-001-g010.jpg" position="float" orientation="portrait" xlink:type="simple"/></fig><table-wrap id="T8" position="float" orientation="portrait"><label>Table 8.</label><caption><p>Dental and cranial measurements of Olinguito (<italic><tp:taxon-name>Bassaricyon neblina</tp:taxon-name></italic>) subspecies. For each measurement, means are provided, ± standard deviation, with ranges in parentheses.</p></caption><table><tbody><tr><th rowspan="1" colspan="1"/><th rowspan="1" colspan="1"><italic><tp:taxon-name>Bassaricyon neblina ruber</tp:taxon-name></italic><break/><italic>n</italic>= 3</th><th rowspan="1" colspan="1"><italic><tp:taxon-name>Bassaricyon neblina hershkovitzi</tp:taxon-name></italic><break/><italic>n</italic>= 4</th><th rowspan="1" colspan="1"><italic><tp:taxon-name>Bassaricyon neblina osborni</tp:taxon-name></italic><break/><italic>n</italic>= 8</th><th rowspan="1" colspan="1"><italic><tp:taxon-name>Bassaricyon neblina neblina</tp:taxon-name></italic><break/><italic>n</italic>= 4</th></tr><tr><td rowspan="1" colspan="1">p1 width</td><td rowspan="1" colspan="1">1.4 ± 0.06<break/>(1.4 - 1.5)</td><td rowspan="1" colspan="1">1.5 ± 0.12<break/>(1.4 - 1.6)</td><td rowspan="1" colspan="1">1.6 ± 0.09<break/>(1.6 - 1.8)</td><td rowspan="1" colspan="1">1.7 ± 0.11<break/>(1.5 - 1.8)</td></tr><tr><td rowspan="1" colspan="1">p2 width</td><td rowspan="1" colspan="1">2.1 ± 0.14<break/>(1.9 - 2.2)</td><td rowspan="1" colspan="1">1.9 ± 0.06<break/>(1.9 – 2.0)</td><td rowspan="1" colspan="1">2.2 ± 0.15<break/>(2.0 - 2.5)</td><td rowspan="1" colspan="1">2.2 ± 0.17<break/>(2.1 - 2.4)</td></tr><tr><td rowspan="1" colspan="1">p3 width</td><td rowspan="1" colspan="1">2.4 ± 0.08<break/>(2.3 - 2.5)</td><td rowspan="1" colspan="1">2.2 ± 0.06<break/>(2.1 - 2.2)</td><td rowspan="1" colspan="1">2.5 ± 0.16<break/>(2.4 - 2.8)</td><td rowspan="1" colspan="1">2.4 ± 0.32<break/>(2.2 - 2.9)</td></tr><tr><td rowspan="1" colspan="1">p4 width</td><td rowspan="1" colspan="1">3.3 ± 0.11<break/>(3.2 - 3.4)</td><td rowspan="1" colspan="1">3.1 ± 0.12<break/>(3.0 - 3.3)</td><td rowspan="1" colspan="1">3.4 ± 0.13<break/>(3.2 - 3.7)</td><td rowspan="1" colspan="1">3.4 ± 0.09<break/>(3.3 - 3.5)</td></tr><tr><td rowspan="1" colspan="1">P2 width</td><td rowspan="1" colspan="1">2.0<break/>(2.0 – 2.0)</td><td rowspan="1" colspan="1">1.9 ± 0.05<break/>(1.8 – 2.0)</td><td rowspan="1" colspan="1">2.2 ± 0.17<break/>(2.1 - 2.5)</td><td rowspan="1" colspan="1">2.3 ± 0.15<break/>(2.2 - 2.5)</td></tr><tr><td rowspan="1" colspan="1">P3 width</td><td rowspan="1" colspan="1">2.9 ± 0.17<break/>(2.7 - 3.1)</td><td rowspan="1" colspan="1">2.7 ± 0.10<break/>(2.6 - 2.8)</td><td rowspan="1" colspan="1">3.0 ± 0.19<break/>(2.8 - 3.4)</td><td rowspan="1" colspan="1">3.1 ± 0.15<break/>(2.9 - 3.3)</td></tr><tr><td rowspan="1" colspan="1">P4 length</td><td rowspan="1" colspan="1">4.3 ± 0.21<break/>(4.1 - 4.5)</td><td rowspan="1" colspan="1">4.2 ± 0.13<break/>(4.1 - 4.3)</td><td rowspan="1" colspan="1">4.5 ± 0.17<break/>(4.3 - 4.8)</td><td rowspan="1" colspan="1">4.7 ± 0.17<break/>(4.5 - 4.9)</td></tr><tr><td rowspan="1" colspan="1">P4 width</td><td rowspan="1" colspan="1">4.6 ± 0.14<break/>(4.5 - 4.8)</td><td rowspan="1" colspan="1">5.0 ± 0.23<break/>(4.8 - 5.3)</td><td rowspan="1" colspan="1">4.9 ± 0.20<break/>(4.6 - 5.1)</td><td rowspan="1" colspan="1">5.7 ± 0.13<break/>(5.6 - 5.9)</td></tr><tr><td rowspan="1" colspan="1">M1 length</td><td rowspan="1" colspan="1">5.0 ± 0.12<break/>(5.0 - 5.2)</td><td rowspan="1" colspan="1">5.0 ± 0.25<break/>(4.8 - 5.4)</td><td rowspan="1" colspan="1">5.3 ± 0.23<break/>(5.0 - 5.6)</td><td rowspan="1" colspan="1">5.7 ± 0.4<break/>(5.2 - 6.1)</td></tr><tr><td rowspan="1" colspan="1">M1 width</td><td rowspan="1" colspan="1">5.5 ± 0.14<break/>(5.4 - 5.6)</td><td rowspan="1" colspan="1">5.5 ± 0.10<break/>(5.4 - 5.6)</td><td rowspan="1" colspan="1">5.8 ± 0.20<break/>(5.5 - 6.1)</td><td rowspan="1" colspan="1">6.2 ± 0.13<break/>(6.1 - 6.4)</td></tr><tr><td rowspan="1" colspan="1">M2 length</td><td rowspan="1" colspan="1">3.6 ± 0.22<break/>(3.5 - 3.9)</td><td rowspan="1" colspan="1">3.5 ± 0.16<break/>(3.3 - 3.7)</td><td rowspan="1" colspan="1">4.1 ± 0.29<break/>(3.6 - 4.4)</td><td rowspan="1" colspan="1">3.9 ± 0.4<break/>(3.3 - 4.2)</td></tr><tr><td rowspan="1" colspan="1">M2 width</td><td rowspan="1" colspan="1">4.5 ± 0.13<break/>(4.4 - 4.6)</td><td rowspan="1" colspan="1">4.7 ± 0.03<break/>(4.7 - 4.8)</td><td rowspan="1" colspan="1">4.8 ± 0.20<break/>(4.6 - 5.2)</td><td rowspan="1" colspan="1">4.9 ± 0.3<break/>(4.7 - 5.4)</td></tr><tr><td rowspan="1" colspan="1">m1 length</td><td rowspan="1" colspan="1">5.5 ± 0.05<break/>(5.4 - 5.5)</td><td rowspan="1" colspan="1">5.8 ± 0.21<break/>(5.6 – 6.0)</td><td rowspan="1" colspan="1">5.8 ± 0.18<break/>(5.6 – 6.0)</td><td rowspan="1" colspan="1">6.2 ± 0.03<break/>(6.2 - 6.3)</td></tr><tr><td rowspan="1" colspan="1">m1 width</td><td rowspan="1" colspan="1">4.7 ± 0.12<break/>(4.6 - 4.8)</td><td rowspan="1" colspan="1">4.8 ± 0.17<break/>(4.7 – 5.0)</td><td rowspan="1" colspan="1">4.8 ± 0.26<break/>(4.5 - 5.3)</td><td rowspan="1" colspan="1">5.0 ± 0.22<break/>(4.7 - 5.2)</td></tr><tr><td rowspan="1" colspan="1">m2 length</td><td rowspan="1" colspan="1">4.7 ± 0.39<break/>(4.4 - 5.1)</td><td rowspan="1" colspan="1">5.0 ± 0.37<break/>(4.5 - 5.2)</td><td rowspan="1" colspan="1">5.2 ± 0.26<break/>(4.9 - 5.6)</td><td rowspan="1" colspan="1">4.8 ± 0.22<break/>(4.5 - 5.1)</td></tr><tr><td rowspan="1" colspan="1">m2 width</td><td rowspan="1" colspan="1">3.7 ± 0.09<break/>(3.6 - 3.8)</td><td rowspan="1" colspan="1">3.7 ± 0.19<break/>(3.5 - 3.9)</td><td rowspan="1" colspan="1">3.9 ± 0.10<break/>(3.7 - 4.0)</td><td rowspan="1" colspan="1">3.9 ± 0.16<break/>(3.7 - 4.1)</td></tr><tr><td rowspan="1" colspan="1">CBL</td><td rowspan="1" colspan="1">73.0 ± 0.58<break/>(72.4 - 73.5)</td><td rowspan="1" colspan="1">71.4 ± 1.13<break/>(70.1 - 72.9)</td><td rowspan="1" colspan="1">76.6 ± 1.64<break/>(75.1 - 79.5)</td><td rowspan="1" colspan="1">75.9 ± 1.4<break/>(74.6 - 77.9)</td></tr><tr><td rowspan="1" colspan="1">ZYG</td><td rowspan="1" colspan="1">51.1 ± 2.28<break/>(48.9 - 53.4)</td><td rowspan="1" colspan="1">46.7 ± 0.60<break/>(46.2 - 47.5)</td><td rowspan="1" colspan="1">51.7 ± 1.73<break/>(49.1 - 54.4)</td><td rowspan="1" colspan="1">46.9 ± 1.59<break/>(44.6 - 48)</td></tr><tr><td rowspan="1" colspan="1">BBC</td><td rowspan="1" colspan="1">36.0 ± 1.44<break/>(34.7 - 37.5)</td><td rowspan="1" colspan="1">32.9 ± 0.54<break/>(32.4 - 33.6)</td><td rowspan="1" colspan="1">35.1 ± 0.90<break/>(33.9 - 36.6)</td><td rowspan="1" colspan="1">33.2 ± 1.62<break/>(31.0 - 34.9)</td></tr><tr><td rowspan="1" colspan="1">HBC</td><td rowspan="1" colspan="1">27.7 ± 0.55<break/>(27.2 - 28.3)</td><td rowspan="1" colspan="1">27.6 ± 0.38<break/>(27.1 - 27.9)</td><td rowspan="1" colspan="1">27.2 ± 0.58<break/>(26.5 - 28.2)</td><td rowspan="1" colspan="1">25.8 ± 0.63<break/>(24.9 - 26.2)</td></tr><tr><td rowspan="1" colspan="1">MTR</td><td rowspan="1" colspan="1">25.9 ± 0.22<break/>(25.7 - 26.1)</td><td rowspan="1" colspan="1">25.1 ± 0.56<break/>(24.5 - 25.8)</td><td rowspan="1" colspan="1">27.4 ± 0.78<break/>(26.0 - 28.7)</td><td rowspan="1" colspan="1">27.5 ± 0.56<break/>(27 - 28.3)</td></tr><tr><td rowspan="1" colspan="1">CC</td><td rowspan="1" colspan="1">15.7 ± 0.52<break/>(15.4 - 16.3)</td><td rowspan="1" colspan="1">14.9 ± 0.15<break/>(14.7 – 15.0)</td><td rowspan="1" colspan="1">16.4 ± 0.54<break/>(15.5 - 17.1)</td><td rowspan="1" colspan="1">15.6 ± 0.25<break/>(15.4 - 15.9)</td></tr><tr><td rowspan="1" colspan="1">WPP</td><td rowspan="1" colspan="1">12.1 ± 0.25<break/>(11.8 - 12.3)</td><td rowspan="1" colspan="1">11.8 ± 1.54<break/>(10.6 – 14.0)</td><td rowspan="1" colspan="1">11.8 ± 0.74<break/>(10.8 - 12.8)</td><td rowspan="1" colspan="1">10.9 ± 0.8<break/>(10.5 - 12.1)</td></tr><tr><td rowspan="1" colspan="1">LPP</td><td rowspan="1" colspan="1">10.9 ± 0.54<break/>(10.3 - 11.4)</td><td rowspan="1" colspan="1">9.7 ± 0.34<break/>(9.2 - 9.9)</td><td rowspan="1" colspan="1">11.9 ± 0.56<break/>(11.0 - 12.7)</td><td rowspan="1" colspan="1">11.2 ± 1.05<break/>(9.7 - 12.3)</td></tr><tr><td rowspan="1" colspan="1">LAB</td><td rowspan="1" colspan="1">11.7 ± 0.38<break/>(11.4 - 12.1)</td><td rowspan="1" colspan="1">11.2 ± 0.40<break/>(10.9 - 11.8)</td><td rowspan="1" colspan="1">12.3 ± 0.60<break/>(11.2 - 13.3)</td><td rowspan="1" colspan="1">12.5 ± 0.18<break/>(12.3 - 12.7)</td></tr><tr><td rowspan="1" colspan="1">EAM</td><td rowspan="1" colspan="1">2.7<break/>(2.7 - 2.7)</td><td rowspan="1" colspan="1">3.2 ± 0.16<break/>(3.1 - 3.4)</td><td rowspan="1" colspan="1">2.9 ± 0.29<break/>(2.5 - 3.3)</td><td rowspan="1" colspan="1">3.4 ± 0.05<break/>(3.4 - 3.5)</td></tr></tbody></table></table-wrap><fig id="F13" position="float" orientation="portrait"><label>Figure 13.</label><caption><p>The Olinguito, <italic><tp:taxon-name>Bassaricyon neblina neblina</tp:taxon-name></italic>, in life, in the wild. Taken at Tandayapa Bird Lodge, Ecuador (for mammalogical background of Tandayapa, see <xref ref-type="bibr" rid="B154">Lee et al. 2006</xref>). Photograph by Mark Gurney.</p></caption><graphic xmlns:xlink="http://www.w3.org/1999/xlink" xlink:href="ZooKeys-324-001-g013.jpg" position="float" orientation="portrait" xlink:type="simple"/></fig><fig id="F16" position="float" orientation="portrait"><label>Figure 16.</label><caption><p>Distributions (localities) of the four Olinguito subspecies in the Andes of Colombia and Ecuador.</p></caption><graphic xmlns:xlink="http://www.w3.org/1999/xlink" xlink:href="ZooKeys-324-001-g016.jpg" position="float" orientation="portrait" xlink:type="simple"/></fig></tp:treatment-sec><ref-list><ref id="B154"><mixed-citation xmlns:xlink="http://www.w3.org/1999/xlink" xlink:type="simple"><person-group><name name-style="western"><surname>Lee</surname><given-names>TE Jr.</given-names></name><name name-style="western"><surname>Packer</surname><given-names>JB</given-names></name><name name-style="western"><surname>Alvarado-Serrano</surname><given-names>D</given-names></name></person-group> (<year>2006</year>) <article-title>Results of a mammal survey of the Tandayapa Valley, Ecuador.</article-title><source>Occasional Papers of the Museum of Texas Tech University</source><volume>250</volume>: <fpage>1</fpage>-<lpage>8</lpage>.</mixed-citation></ref></ref-list></tp:taxon-treatment>
