# Supplementary material for: Taxonomic revision of the olingos (Bassaricyon), with description of a new species, the Olinguito
Source: Zookeys. 2013 Aug 15;(324):1–83. doi: 10.3897/zookeys.324.5827 (PMC3760134; doi:10.3897/zookeys.324.5827)
Supplement: XML Treatment for Bassaricyon neblina osborni [file zookeys.324.5827-treatment3.xml]

<!DOCTYPE tp:taxon-treatment
  PUBLIC "-//TaxonX//DTD Taxonomic Treatment Publishing DTD v0 20100105//EN" "tax-treatment-NSO.dtd">
<tp:taxon-treatment xmlns:tp="http://www.plazi.org/taxpub"><tp:treatment-meta><mixed-citation publication-type="journal"><person-group><name><surname>Helgen</surname><given-names>Kristofer M.</given-names></name><name><surname>Pinto</surname><given-names>C. Miguel</given-names></name><name><surname>Kays</surname><given-names>Roland</given-names></name><name><surname>Helgen</surname><given-names>Lauren E.</given-names></name><name><surname>Tsuchiya</surname><given-names>Mirian T. N.</given-names></name><name><surname>Quinn</surname><given-names>Aleta</given-names></name><name><surname>Wilson</surname><given-names>Don E.</given-names></name><name><surname>Maldonado</surname><given-names>Jesús E.</given-names></name></person-group><article-title>Taxonomic revision of the olingos (<italic>Bassaricyon</italic>), with description of a new species, the Olinguito</article-title><source>Zookeys</source><day>15</day><month>8</month><year>2013</year><volume>2013</volume><issue>324</issue><fpage>1</fpage><lpage>83</lpage><pub-id pub-id-type="doi">10.3897/zookeys.324.5827</pub-id></mixed-citation></tp:treatment-meta><tp:nomenclature><tp:taxon-name>
                            <tp:taxon-name-part taxon-name-part-type="genus">Bassaricyon</tp:taxon-name-part>
                            <tp:taxon-name-part taxon-name-part-type="species">neblina</tp:taxon-name-part>
                            <tp:taxon-name-part taxon-name-part-type="subspecies">osborni</tp:taxon-name-part>
                            <object-id xmlns:xlink="http://www.w3.org/1999/xlink" xlink:type="simple">http://species-id.net/wiki/Bassaricyon_neblina_osborni</object-id>
                            <object-id xmlns:xlink="http://www.w3.org/1999/xlink" xlink:type="simple">(eastern slopes of Western Andes and western slopes of Central Andes of Colombia)</object-id>
                        </tp:taxon-name><tp:taxon-status xmlns:xlink="http://www.w3.org/1999/xlink" xlink:type="simple">subsp. n.</tp:taxon-status></tp:nomenclature><tp:treatment-sec sec-type="Diagnosis"><title>Diagnosis.</title><p>This is the largest subspecies of <italic><tp:taxon-name>Bassaricyon neblina</tp:taxon-name></italic>, with a short rostrum, widely splayed zygomata, wide rostrum and braincase, and very large molars and posterior premolars; the dorsal pelage is of moderate length, tan to orangish-brown in overall color, with prominent black and gold tipping, with a more grayish face and limbs, with the limbs bearing relatively short fur, and a tail usually grizzled with golden-brown fur tipping.</p><!--PageBreak--></tp:treatment-sec><tp:treatment-sec sec-type="Distribution"><title>Distribution.</title><p>This is the representative of <italic><tp:taxon-name>Bassaricyon neblina</tp:taxon-name></italic> on the eastern slopes of the Western Andes of Colombia (e.g., Castilla Mountains [AMNH]; Sabanetas [FMNH]; El Tambo [NMS]; the vicinity of Cali [<xref ref-type="bibr" rid="B224">Poglayen-Neuwall 1976</xref>]; El Duende [<xref ref-type="bibr" rid="B242">Saavedra-Rodríguez and Velandia-Perilla 2011</xref>]; Gallera: “western slope of most eastern ridge of southern Western Andes” [AMNH, <xref ref-type="bibr" rid="B209">Paynter 1997:222</xref>]) and the western slopes of the Central Andes of Colombia (Cerro Munchique [FMNH]). One specimen (AMNH 42351, from Santa Elena, Antioquia Department) derives from the eastern slopes of the Central Andes in northern Colombia (habitat described as “deforested, grassy, and bushy (<xref ref-type="bibr" rid="B38">Chapman 1917:61</xref>)”; <xref ref-type="bibr" rid="B209">Paynter 1997:403</xref>); this shows that this subspecies also crosses to the eastern slopes of the Central Andes in Antioquia. Further south, in the department of Huila, the smaller subspecies <italic><tp:taxon-name>Bassaricyon neblina hershkovitzi</tp:taxon-name></italic> subsp. n. (see below) occurs on the eastern slopes of the Central Andes.</p><p>Records to date of <italic><tp:taxon-name>Bassaricyon neblina osborni</tp:taxon-name></italic> are from 1500 to at least 2750 m elevation in Cauca, Valle del Cauca, and Antioquia Departments of Colombia (<xref ref-type="fig" rid="F16">Figure 16</xref>). <italic><tp:taxon-name>Bassaricyon medius medius</tp:taxon-name></italic> is also recorded from the Cauca Valley (east slopes of Western Andes and western slopes of Central Andes) at elevations up to at least 725 m (UV-3774: <xref ref-type="bibr" rid="B242">Saavedra-Rodríguez and Velandia-Perilla 2011</xref>; see account of <italic><tp:taxon-name>Bassaricyon medius</tp:taxon-name></italic> below), so these two taxa (<italic><tp:taxon-name>Bassaricyon medius medius</tp:taxon-name></italic> and <italic><tp:taxon-name>Bassaricyon neblina osborni</tp:taxon-name></italic>) are presumably regionally sympatric (and probably elevationally stratified) across the range of this Olinguito subspecies on the slopes of the Western and Central Andes.</p></tp:treatment-sec><tp:treatment-sec sec-type="Etymology"><title>Etymology.</title><p>The name honors Henry Fairfield Osborn (1857–1935), paleontologist, faculty of Princeton and Columbia Universities, and Curator of Vertebrate Paleontology (1891–1909) and President (1909–1933) of the American Museum of Natural History (<xref ref-type="bibr" rid="B101">Gregory 1937</xref>, <xref ref-type="bibr" rid="B43">Colbert 1996</xref>). “<italic><tp:taxon-name>Bassaricyon osborni</tp:taxon-name></italic>” is a manuscript name (never formally published) associated with a specimen of this taxon (AMNH 32609, with “Type” written on the skull), demonstrating a century-old intention, later discarded (probably by J.A. Allen or H.E. Anthony, see below), to name this taxon after Osborn. Here we validate this unpublished name as a newly described subspecies of <italic><tp:taxon-name>Bassaricyon neblina</tp:taxon-name></italic>, but we choose a more complete specimen than AMNH 32609, which has a damaged mandible and various broken teeth, as holotype.</p></tp:treatment-sec><tp:treatment-sec sec-type="Holotype"><title>Holotype.</title><p>FMNH 88476, adult male, skin and skull, Munchique, 2000 m, Cauca Department, Colombia (collected by K. von Sneidern, 3 June 1957).</p></tp:treatment-sec><tp:treatment-sec sec-type="Paratypes"><title>Paratypes.</title><p>AMNH 32608, adult female, skin and skull, and AMNH 32609, adult male, skin and skull, Gallera (<xref ref-type="bibr" rid="B37">Chapman 1912:155</xref>; = “La Gallera” of <xref ref-type="bibr" rid="B209">Paynter 1997:222</xref>), 5000 feet (=1524 m), Cauca Department, Colombia (both collected by L. Miller, 13 July 1911); NMS A59-5083, adult female, skin and skull, El Tambo, 1700 m, Cauca Department, Colombia (collected by K. von Sneidern); FMNH 85818, adult male, skin and skull, Munchique, 2000 m, Cauca Department, Colombia (collected by K. von Sneidern, 19 January 1956); FMNH 89220, adult female, skin and skull, Sabanetas, 2000 m, Cauca Department, Colombia (collected by K. von Sneidern, 26 September 1957); FMNH 90052, adult female, skin and skull, Sabanetas, 1900 m, Cauca Department, Colombia (collected by K. von Sneidern, 12 February 1959).</p><!--PageBreak--></tp:treatment-sec><tp:treatment-sec sec-type="Referred specimens"><title>Referred specimens.</title><p>AMNH 14185, skin (skull not found), adult male, Castilla Mountains (“La Castilla” of <xref ref-type="bibr" rid="B209">Paynter 1997</xref>), Valle del Cauca Department (collected by J.H. Batty, 9 June 1898); AMNH 42351, adult male, skin and skull, Santa Elena, apparently at 9000 feet (= 2750 m), Antioquia Department, Colombia (collected by H. Niceforo Maria, 10 January 1919) (<xref ref-type="bibr" rid="B209">Paynter 1997:403</xref>); USNM 598996, adult male, skin, skull, and postcranial skeleton, from Colombia, specific locality unknown (received from Tulane University).</p></tp:treatment-sec><tp:treatment-sec><!--Section generated to contain objects referenced in tp:taxon-treatment.--><fig id="F16" position="float" orientation="portrait"><label>Figure 16.</label><caption><p>Distributions (localities) of the four Olinguito subspecies in the Andes of Colombia and Ecuador.</p></caption><graphic xmlns:xlink="http://www.w3.org/1999/xlink" xlink:href="ZooKeys-324-001-g016.jpg" position="float" orientation="portrait" xlink:type="simple"/></fig></tp:treatment-sec><ref-list><ref id="B224"><mixed-citation xmlns:xlink="http://www.w3.org/1999/xlink" xlink:type="simple"><person-group><name name-style="western"><surname>Poglayen-Neuwall</surname><given-names>I</given-names></name></person-group> (<year>1976</year>) <article-title>Fortpflanzung, Geburt und Aufzucht, nebst anderen Beobachtungen von Makibären (<italic>Bassaricyon</italic> Allen, 1876).</article-title><source>Zoologische Beiträge</source><volume>22</volume>: <fpage>179</fpage>-<lpage>233</lpage>.</mixed-citation></ref><ref id="B242"><mixed-citation xmlns:xlink="http://www.w3.org/1999/xlink" xlink:type="simple"><person-group><name name-style="western"><surname>Saavedra-Rodríguez</surname><given-names>CA</given-names></name><name name-style="western"><surname>Velandia-Perilla</surname><given-names>JH</given-names></name></person-group> (<year>2011</year>) <article-title><italic>Bassaricyon gabbii</italic> Allen, 1876 (Carnivora: Procyonidae): new distribution point on western range of Colombian Andes.</article-title><source>Check List</source><volume>7</volume>: <fpage>505</fpage>-<lpage>507</lpage>.</mixed-citation></ref><ref id="B209"><mixed-citation xmlns:xlink="http://www.w3.org/1999/xlink" xlink:type="simple"><person-group><name name-style="western"><surname>Paynter</surname><given-names>RA Jr.</given-names></name></person-group> (<year>1997</year>) <article-title>Ornithological gazetteer of Colombia, second edition.</article-title><publisher-name>Museum of Comparative Zoology</publisher-name>, <publisher-loc>Cambridge, Massachusetts</publisher-loc>.</mixed-citation></ref><ref id="B38"><mixed-citation xmlns:xlink="http://www.w3.org/1999/xlink" xlink:type="simple"><person-group><name name-style="western"><surname>Chapman</surname><given-names>FM</given-names></name></person-group> (<year>1917</year>) <article-title>The distribution of bird-life in Colombia: a contribution to a biological survey of South America.</article-title><source>Bulletin of the American Museum of Natural History</source><volume>36</volume>: <fpage>1</fpage>-<lpage>729</lpage>.</mixed-citation></ref><ref id="B101"><mixed-citation xmlns:xlink="http://www.w3.org/1999/xlink" xlink:type="simple"><person-group><name name-style="western"><surname>Gregory</surname><given-names>WK</given-names></name></person-group> (<year>1937</year>) <article-title>Biographical memoir of Henry Fairfield Osborn, 1857–1935.</article-title><source>Biographical Memoirs of the National Academy of Sciences of the United States of America</source><volume>19</volume>: <fpage>53</fpage>-<lpage>119</lpage>.</mixed-citation></ref><ref id="B43"><mixed-citation xmlns:xlink="http://www.w3.org/1999/xlink" xlink:type="simple"><person-group><name name-style="western"><surname>Colbert</surname><given-names>EH</given-names></name></person-group> (<year>1996</year>) <article-title>Henry Fairfield Osborn and the Proboscidea.</article-title> In: <person-group><name name-style="western"><surname>Shoshani</surname><given-names>J</given-names></name><name name-style="western"><surname>Tassy</surname><given-names>P</given-names></name></person-group>  (<role>Eds</role>) <issue-title>The Proboscidea: evolution and palaeoecology of the elephants and their relatives.</issue-title><publisher-name>Oxford University Press</publisher-name>, <publisher-loc>Oxford</publisher-loc>, <fpage>xxiii</fpage>-<lpage>xxvii</lpage>.</mixed-citation></ref><ref id="B37"><mixed-citation xmlns:xlink="http://www.w3.org/1999/xlink" xlink:type="simple"><person-group><name name-style="western"><surname>Chapman</surname><given-names>FM</given-names></name></person-group> (<year>1912</year>) <article-title>Diagnoses of apparently new Colombian birds.</article-title><source>Bulletin of the American Museum of Natural History</source><volume>31</volume>: <fpage>139</fpage>-<lpage>166</lpage>.</mixed-citation></ref></ref-list></tp:taxon-treatment>
