# Supplementary material for: Taxonomic revision of the olingos (Bassaricyon), with description of a new species, the Olinguito
Source: Zookeys. 2013 Aug 15;(324):1–83. doi: 10.3897/zookeys.324.5827 (PMC3760134; doi:10.3897/zookeys.324.5827)
Supplement: XML Treatment for Bassaricyon neblina hershkovitzi [file zookeys.324.5827-treatment4.xml]

<!DOCTYPE tp:taxon-treatment
  PUBLIC "-//TaxonX//DTD Taxonomic Treatment Publishing DTD v0 20100105//EN" "tax-treatment-NSO.dtd">
<tp:taxon-treatment xmlns:tp="http://www.plazi.org/taxpub"><tp:treatment-meta><mixed-citation publication-type="journal"><person-group><name><surname>Helgen</surname><given-names>Kristofer M.</given-names></name><name><surname>Pinto</surname><given-names>C. Miguel</given-names></name><name><surname>Kays</surname><given-names>Roland</given-names></name><name><surname>Helgen</surname><given-names>Lauren E.</given-names></name><name><surname>Tsuchiya</surname><given-names>Mirian T. N.</given-names></name><name><surname>Quinn</surname><given-names>Aleta</given-names></name><name><surname>Wilson</surname><given-names>Don E.</given-names></name><name><surname>Maldonado</surname><given-names>Jesús E.</given-names></name></person-group><article-title>Taxonomic revision of the olingos (<italic>Bassaricyon</italic>), with description of a new species, the Olinguito</article-title><source>Zookeys</source><day>15</day><month>8</month><year>2013</year><volume>2013</volume><issue>324</issue><fpage>1</fpage><lpage>83</lpage><pub-id pub-id-type="doi">10.3897/zookeys.324.5827</pub-id></mixed-citation></tp:treatment-meta><tp:nomenclature><tp:taxon-name>
                            <tp:taxon-name-part taxon-name-part-type="genus">Bassaricyon</tp:taxon-name-part>
                            <tp:taxon-name-part taxon-name-part-type="species">neblina</tp:taxon-name-part>
                            <tp:taxon-name-part taxon-name-part-type="subspecies">hershkovitzi</tp:taxon-name-part>
                            <object-id xmlns:xlink="http://www.w3.org/1999/xlink" xlink:type="simple">http://species-id.net/wiki/Bassaricyon_neblina_hershkovitzi</object-id>
                            <object-id xmlns:xlink="http://www.w3.org/1999/xlink" xlink:type="simple">(eastern slopes of Central Andes of Colombia)</object-id>
                        </tp:taxon-name><tp:taxon-status xmlns:xlink="http://www.w3.org/1999/xlink" xlink:type="simple">subsp. n.</tp:taxon-status></tp:nomenclature><tp:treatment-sec sec-type="Diagnosis"><title>Diagnosis.</title><p>This is the smallest subspecies of <!--PageBreak--><!--PageBreak--><italic><tp:taxon-name>Bassaricyon neblina</tp:taxon-name></italic>, with the fur of the dorsum and tail very long, and richly orange-brown (brown with strong golden and black tipping) in coloration, and more golden brown face and limbs, with the limbs well-furred. The skull, braincase, and rostrum are especially narrowed, the posterior palatal shelf is extremely broad, and the molars are proportionally very large.</p></tp:treatment-sec><tp:treatment-sec sec-type="Distribution"><title>Distribution.</title><p>This is the representative of <italic><tp:taxon-name>Bassaricyon neblina</tp:taxon-name></italic> on the eastern slopes of the Central Andes of southern Colombia (<xref ref-type="fig" rid="F16">Figure 16</xref>). Records to date are from 2300 to 2400 m elevation in the vicinity of San Antonio (Huila Department), a forested locality “on eastern slope of Central Andes at headwaters of Rio Magdalena, near San Agustin” (<xref ref-type="bibr" rid="B209">Paynter 1997:380</xref>) (see <xref ref-type="bibr" rid="B139">Kattan et al. 1994</xref>).</p></tp:treatment-sec><tp:treatment-sec sec-type="Etymology"><title>Etymology.</title><p>The name honors American mammalogist Philip Hershkovitz (1909–1997), collector of the type series, Curator of Mammals at the Field Museum of Natural History (1947–1974; Emeritus Curator until 1997), and authority on South American mammals (<xref ref-type="bibr" rid="B199">Patterson 1987</xref>, <xref ref-type="bibr" rid="B201">1997</xref>).</p></tp:treatment-sec><tp:treatment-sec sec-type="Holotype"><title>Holotype.</title><p>FMNH 70727, adult female, skin, skull, and postcranial skeleton, San Antonio, 2300 m, San Agustin, Huila Department, Colombia (collected by P. Hershkovitz, 6 September 1951) (see <xref ref-type="fig" rid="F18">Figure 18</xref>).</p></tp:treatment-sec><tp:treatment-sec sec-type="Paratypes"><title>Paratypes.</title><p>FMNH 70724, adult male, skin, skull, and postcranial skeleton, San Antonio, 2400 m, San Agustin, Huila Department, Colombia (collected by P. Hershkovitz, 20 August 1951); FMNH 70725, adult male, skin, skull, and postcranial skeleton, San Antonio, 2400 m, San Agustin, Huila Department, Colombia (collected by P. Hershkovitz, 25 August 1951); FMNH 70726, adult male, skin, skull, and postcranial skeleton, San Antonio, 2300 m, San Agustin, Huila Department, Colombia (collected by P. Hershkovitz, 6 September 1951).</p></tp:treatment-sec><tp:treatment-sec><!--Section generated to contain objects referenced in tp:taxon-treatment.--><fig id="F16" position="float" orientation="portrait"><label>Figure 16.</label><caption><p>Distributions (localities) of the four Olinguito subspecies in the Andes of Colombia and Ecuador.</p></caption><graphic xmlns:xlink="http://www.w3.org/1999/xlink" xlink:href="ZooKeys-324-001-g016.jpg" position="float" orientation="portrait" xlink:type="simple"/></fig><fig id="F18" position="float" orientation="portrait"><label>Figure 18.</label><caption><p>Type series of an Olinguito subspecies, <italic><tp:taxon-name>Bassaricyon neblina hershkovitzi</tp:taxon-name></italic>, in the field. Two Olinguito specimens (FMNH 70726, paratype of <italic>hershkovitzi</italic>, and FMNH 70727, holotype of <italic>hershkovitzi</italic>, along with a Long-tailed weasel, <italic><tp:taxon-name>Mustela frenata</tp:taxon-name></italic>, FMNH 70998) brought in by a local hunter, 6 September 1951, at San Antonio, San Agustín, Huila District, Colombia. Photo by P. Hershkovitz, courtesy of the Field Museum of Natural History.</p></caption><graphic xmlns:xlink="http://www.w3.org/1999/xlink" xlink:href="ZooKeys-324-001-g018.jpg" position="float" orientation="portrait" xlink:type="simple"/></fig></tp:treatment-sec><ref-list><ref id="B209"><mixed-citation xmlns:xlink="http://www.w3.org/1999/xlink" xlink:type="simple"><person-group><name name-style="western"><surname>Paynter</surname><given-names>RA Jr.</given-names></name></person-group> (<year>1997</year>) <article-title>Ornithological gazetteer of Colombia, second edition.</article-title><publisher-name>Museum of Comparative Zoology</publisher-name>, <publisher-loc>Cambridge, Massachusetts</publisher-loc>.</mixed-citation></ref><ref id="B139"><mixed-citation xmlns:xlink="http://www.w3.org/1999/xlink" xlink:type="simple"><person-group><name name-style="western"><surname>Kattan</surname><given-names>GH</given-names></name><name name-style="western"><surname>Alvarez-Lopez</surname><given-names>H</given-names></name><name name-style="western"><surname>Giraldo</surname><given-names>M</given-names></name></person-group> (<year>1994</year>) <article-title>Forest fragmentation and bird extinctions—San Antonio 80 years later.</article-title><source>Conservation Biology</source><volume>8</volume>: <fpage>138</fpage>-<lpage>146</lpage>. doi: <ext-link ext-link-type="uri" xlink:href="http://dx.doi.org/10.1046/j.1523-1739.1994.08010138.x" xlink:type="simple">10.1046/j.1523-1739.1994.08010138.x</ext-link></mixed-citation></ref><ref id="B199"><mixed-citation xmlns:xlink="http://www.w3.org/1999/xlink" xlink:type="simple"><person-group><name name-style="western"><surname>Patterson</surname><given-names>BD</given-names></name></person-group> (<year>1987</year>) <article-title>A biographical sketch of Philip Hershkovitz, with a complete scientific bibliography.</article-title><source>Fieldiana Zoology</source><volume>39</volume>: <fpage>1</fpage>-<lpage>10</lpage>.</mixed-citation></ref><ref id="B201"><mixed-citation xmlns:xlink="http://www.w3.org/1999/xlink" xlink:type="simple"><person-group><name name-style="western"><surname>Patterson</surname><given-names>BD</given-names></name></person-group> (<year>1997</year>) <article-title>Philip Hershkovitz: 1909–1997.</article-title><source>Journal of Mammalogy</source><volume>78</volume>: <fpage>978</fpage>-<lpage>981</lpage>.</mixed-citation></ref></ref-list></tp:taxon-treatment>
