# Supplementary material for: Taxonomic revision of the olingos (Bassaricyon), with description of a new species, the Olinguito
Source: Zookeys. 2013 Aug 15;(324):1–83. doi: 10.3897/zookeys.324.5827 (PMC3760134; doi:10.3897/zookeys.324.5827)
Supplement: XML Treatment for Bassaricyon neblina ruber [file zookeys.324.5827-treatment5.xml]

<!DOCTYPE tp:taxon-treatment
  PUBLIC "-//TaxonX//DTD Taxonomic Treatment Publishing DTD v0 20100105//EN" "tax-treatment-NSO.dtd">
<tp:taxon-treatment xmlns:tp="http://www.plazi.org/taxpub"><tp:treatment-meta><mixed-citation publication-type="journal"><person-group><name><surname>Helgen</surname><given-names>Kristofer M.</given-names></name><name><surname>Pinto</surname><given-names>C. Miguel</given-names></name><name><surname>Kays</surname><given-names>Roland</given-names></name><name><surname>Helgen</surname><given-names>Lauren E.</given-names></name><name><surname>Tsuchiya</surname><given-names>Mirian T. N.</given-names></name><name><surname>Quinn</surname><given-names>Aleta</given-names></name><name><surname>Wilson</surname><given-names>Don E.</given-names></name><name><surname>Maldonado</surname><given-names>Jesús E.</given-names></name></person-group><article-title>Taxonomic revision of the olingos (<italic>Bassaricyon</italic>), with description of a new species, the Olinguito</article-title><source>Zookeys</source><day>15</day><month>8</month><year>2013</year><volume>2013</volume><issue>324</issue><fpage>1</fpage><lpage>83</lpage><pub-id pub-id-type="doi">10.3897/zookeys.324.5827</pub-id></mixed-citation></tp:treatment-meta><tp:nomenclature><tp:taxon-name>
                            <tp:taxon-name-part taxon-name-part-type="genus">Bassaricyon</tp:taxon-name-part>
                            <tp:taxon-name-part taxon-name-part-type="species">neblina</tp:taxon-name-part>
                            <tp:taxon-name-part taxon-name-part-type="subspecies">ruber</tp:taxon-name-part>
                            <object-id xmlns:xlink="http://www.w3.org/1999/xlink" xlink:type="simple">http://species-id.net/wiki/Bassaricyon_neblina_ruber</object-id>
                            <object-id xmlns:xlink="http://www.w3.org/1999/xlink" xlink:type="simple">(Urrao District, western slope of Western Andes of Colombia)</object-id>
                        </tp:taxon-name><tp:taxon-status xmlns:xlink="http://www.w3.org/1999/xlink" xlink:type="simple">subsp. n.</tp:taxon-status></tp:nomenclature><tp:treatment-sec sec-type="Diagnosis"><title>Diagnosis.</title><p>This subspecies is markedly smaller (at least in skull length) than <italic><tp:taxon-name>Bassaricyon neblina neblina</tp:taxon-name></italic> and <italic><tp:taxon-name>Bassaricyon neblina osborni</tp:taxon-name></italic>, with the fur longest and most strikingly reddish of all the Olinguito populations (reddish with golden and black tipping), and more golden brown face and and reddish brown limbs, with the limbs well-furred. Though similar in overall skull length to <italic><tp:taxon-name>Bassaricyon neblina hershkovitzi</tp:taxon-name></italic>, the skull is especially wide for its size (<xref ref-type="table" rid="T8">Table 8</xref>), with broad zygomata, braincase, and rostrum compared to that subspecies.</p></tp:treatment-sec><tp:treatment-sec sec-type="Distribution"><title>Distribution.</title><p>This subspecies is recorded from the Urrao District of Colombia (2200–2400 m in Huila and Antioquia Departments), on the western slope of the Western Andes, where it is documented by specimens collected in 1951 by Philip Hershkovitz.</p></tp:treatment-sec><tp:treatment-sec sec-type="Etymology"><title>Etymology.</title><p>The name refers to the rich reddish-brown pelage of this subspecies (<xref ref-type="fig" rid="F3">Figures 3</xref>, <xref ref-type="fig" rid="F14">14</xref>).</p></tp:treatment-sec><tp:treatment-sec sec-type="Holotype"><title>Holotype.</title><p>FMNH 70722, adult male, skin, skull, and postcranial skeleton, Rio Urrao, 2400 m, Urrao, Huila Department, Colombia (collected by P. Hershkovitz, 24 April 1951).</p><!--PageBreak--></tp:treatment-sec><tp:treatment-sec sec-type="Paratypes"><title>Paratypes.</title><p>FMNH 70721, adult female, skin, skull, and postcranial skeleton, Rio Ana, 2200 m, Urrao, Huila Department, Colombia (collected by P. Hershkovitz, 19 April 1951); FMNH 70723, adult male, skin, skull, and postcranial skeleton, Guapantal, 2200 m, Urrao, Antioquia Department, Colombia (collected by P. Hershkovitz, 28 April 1951).</p></tp:treatment-sec><tp:treatment-sec><!--Section generated to contain objects referenced in tp:taxon-treatment.--><table-wrap id="T8" position="float" orientation="portrait"><label>Table 8.</label><caption><p>Dental and cranial measurements of Olinguito (<italic><tp:taxon-name>Bassaricyon neblina</tp:taxon-name></italic>) subspecies. For each measurement, means are provided, ± standard deviation, with ranges in parentheses.</p></caption><table><tbody><tr><th rowspan="1" colspan="1"/><th rowspan="1" colspan="1"><italic><tp:taxon-name>Bassaricyon neblina ruber</tp:taxon-name></italic><break/><italic>n</italic>= 3</th><th rowspan="1" colspan="1"><italic><tp:taxon-name>Bassaricyon neblina hershkovitzi</tp:taxon-name></italic><break/><italic>n</italic>= 4</th><th rowspan="1" colspan="1"><italic><tp:taxon-name>Bassaricyon neblina osborni</tp:taxon-name></italic><break/><italic>n</italic>= 8</th><th rowspan="1" colspan="1"><italic><tp:taxon-name>Bassaricyon neblina neblina</tp:taxon-name></italic><break/><italic>n</italic>= 4</th></tr><tr><td rowspan="1" colspan="1">p1 width</td><td rowspan="1" colspan="1">1.4 ± 0.06<break/>(1.4 - 1.5)</td><td rowspan="1" colspan="1">1.5 ± 0.12<break/>(1.4 - 1.6)</td><td rowspan="1" colspan="1">1.6 ± 0.09<break/>(1.6 - 1.8)</td><td rowspan="1" colspan="1">1.7 ± 0.11<break/>(1.5 - 1.8)</td></tr><tr><td rowspan="1" colspan="1">p2 width</td><td rowspan="1" colspan="1">2.1 ± 0.14<break/>(1.9 - 2.2)</td><td rowspan="1" colspan="1">1.9 ± 0.06<break/>(1.9 – 2.0)</td><td rowspan="1" colspan="1">2.2 ± 0.15<break/>(2.0 - 2.5)</td><td rowspan="1" colspan="1">2.2 ± 0.17<break/>(2.1 - 2.4)</td></tr><tr><td rowspan="1" colspan="1">p3 width</td><td rowspan="1" colspan="1">2.4 ± 0.08<break/>(2.3 - 2.5)</td><td rowspan="1" colspan="1">2.2 ± 0.06<break/>(2.1 - 2.2)</td><td rowspan="1" colspan="1">2.5 ± 0.16<break/>(2.4 - 2.8)</td><td rowspan="1" colspan="1">2.4 ± 0.32<break/>(2.2 - 2.9)</td></tr><tr><td rowspan="1" colspan="1">p4 width</td><td rowspan="1" colspan="1">3.3 ± 0.11<break/>(3.2 - 3.4)</td><td rowspan="1" colspan="1">3.1 ± 0.12<break/>(3.0 - 3.3)</td><td rowspan="1" colspan="1">3.4 ± 0.13<break/>(3.2 - 3.7)</td><td rowspan="1" colspan="1">3.4 ± 0.09<break/>(3.3 - 3.5)</td></tr><tr><td rowspan="1" colspan="1">P2 width</td><td rowspan="1" colspan="1">2.0<break/>(2.0 – 2.0)</td><td rowspan="1" colspan="1">1.9 ± 0.05<break/>(1.8 – 2.0)</td><td rowspan="1" colspan="1">2.2 ± 0.17<break/>(2.1 - 2.5)</td><td rowspan="1" colspan="1">2.3 ± 0.15<break/>(2.2 - 2.5)</td></tr><tr><td rowspan="1" colspan="1">P3 width</td><td rowspan="1" colspan="1">2.9 ± 0.17<break/>(2.7 - 3.1)</td><td rowspan="1" colspan="1">2.7 ± 0.10<break/>(2.6 - 2.8)</td><td rowspan="1" colspan="1">3.0 ± 0.19<break/>(2.8 - 3.4)</td><td rowspan="1" colspan="1">3.1 ± 0.15<break/>(2.9 - 3.3)</td></tr><tr><td rowspan="1" colspan="1">P4 length</td><td rowspan="1" colspan="1">4.3 ± 0.21<break/>(4.1 - 4.5)</td><td rowspan="1" colspan="1">4.2 ± 0.13<break/>(4.1 - 4.3)</td><td rowspan="1" colspan="1">4.5 ± 0.17<break/>(4.3 - 4.8)</td><td rowspan="1" colspan="1">4.7 ± 0.17<break/>(4.5 - 4.9)</td></tr><tr><td rowspan="1" colspan="1">P4 width</td><td rowspan="1" colspan="1">4.6 ± 0.14<break/>(4.5 - 4.8)</td><td rowspan="1" colspan="1">5.0 ± 0.23<break/>(4.8 - 5.3)</td><td rowspan="1" colspan="1">4.9 ± 0.20<break/>(4.6 - 5.1)</td><td rowspan="1" colspan="1">5.7 ± 0.13<break/>(5.6 - 5.9)</td></tr><tr><td rowspan="1" colspan="1">M1 length</td><td rowspan="1" colspan="1">5.0 ± 0.12<break/>(5.0 - 5.2)</td><td rowspan="1" colspan="1">5.0 ± 0.25<break/>(4.8 - 5.4)</td><td rowspan="1" colspan="1">5.3 ± 0.23<break/>(5.0 - 5.6)</td><td rowspan="1" colspan="1">5.7 ± 0.4<break/>(5.2 - 6.1)</td></tr><tr><td rowspan="1" colspan="1">M1 width</td><td rowspan="1" colspan="1">5.5 ± 0.14<break/>(5.4 - 5.6)</td><td rowspan="1" colspan="1">5.5 ± 0.10<break/>(5.4 - 5.6)</td><td rowspan="1" colspan="1">5.8 ± 0.20<break/>(5.5 - 6.1)</td><td rowspan="1" colspan="1">6.2 ± 0.13<break/>(6.1 - 6.4)</td></tr><tr><td rowspan="1" colspan="1">M2 length</td><td rowspan="1" colspan="1">3.6 ± 0.22<break/>(3.5 - 3.9)</td><td rowspan="1" colspan="1">3.5 ± 0.16<break/>(3.3 - 3.7)</td><td rowspan="1" colspan="1">4.1 ± 0.29<break/>(3.6 - 4.4)</td><td rowspan="1" colspan="1">3.9 ± 0.4<break/>(3.3 - 4.2)</td></tr><tr><td rowspan="1" colspan="1">M2 width</td><td rowspan="1" colspan="1">4.5 ± 0.13<break/>(4.4 - 4.6)</td><td rowspan="1" colspan="1">4.7 ± 0.03<break/>(4.7 - 4.8)</td><td rowspan="1" colspan="1">4.8 ± 0.20<break/>(4.6 - 5.2)</td><td rowspan="1" colspan="1">4.9 ± 0.3<break/>(4.7 - 5.4)</td></tr><tr><td rowspan="1" colspan="1">m1 length</td><td rowspan="1" colspan="1">5.5 ± 0.05<break/>(5.4 - 5.5)</td><td rowspan="1" colspan="1">5.8 ± 0.21<break/>(5.6 – 6.0)</td><td rowspan="1" colspan="1">5.8 ± 0.18<break/>(5.6 – 6.0)</td><td rowspan="1" colspan="1">6.2 ± 0.03<break/>(6.2 - 6.3)</td></tr><tr><td rowspan="1" colspan="1">m1 width</td><td rowspan="1" colspan="1">4.7 ± 0.12<break/>(4.6 - 4.8)</td><td rowspan="1" colspan="1">4.8 ± 0.17<break/>(4.7 – 5.0)</td><td rowspan="1" colspan="1">4.8 ± 0.26<break/>(4.5 - 5.3)</td><td rowspan="1" colspan="1">5.0 ± 0.22<break/>(4.7 - 5.2)</td></tr><tr><td rowspan="1" colspan="1">m2 length</td><td rowspan="1" colspan="1">4.7 ± 0.39<break/>(4.4 - 5.1)</td><td rowspan="1" colspan="1">5.0 ± 0.37<break/>(4.5 - 5.2)</td><td rowspan="1" colspan="1">5.2 ± 0.26<break/>(4.9 - 5.6)</td><td rowspan="1" colspan="1">4.8 ± 0.22<break/>(4.5 - 5.1)</td></tr><tr><td rowspan="1" colspan="1">m2 width</td><td rowspan="1" colspan="1">3.7 ± 0.09<break/>(3.6 - 3.8)</td><td rowspan="1" colspan="1">3.7 ± 0.19<break/>(3.5 - 3.9)</td><td rowspan="1" colspan="1">3.9 ± 0.10<break/>(3.7 - 4.0)</td><td rowspan="1" colspan="1">3.9 ± 0.16<break/>(3.7 - 4.1)</td></tr><tr><td rowspan="1" colspan="1">CBL</td><td rowspan="1" colspan="1">73.0 ± 0.58<break/>(72.4 - 73.5)</td><td rowspan="1" colspan="1">71.4 ± 1.13<break/>(70.1 - 72.9)</td><td rowspan="1" colspan="1">76.6 ± 1.64<break/>(75.1 - 79.5)</td><td rowspan="1" colspan="1">75.9 ± 1.4<break/>(74.6 - 77.9)</td></tr><tr><td rowspan="1" colspan="1">ZYG</td><td rowspan="1" colspan="1">51.1 ± 2.28<break/>(48.9 - 53.4)</td><td rowspan="1" colspan="1">46.7 ± 0.60<break/>(46.2 - 47.5)</td><td rowspan="1" colspan="1">51.7 ± 1.73<break/>(49.1 - 54.4)</td><td rowspan="1" colspan="1">46.9 ± 1.59<break/>(44.6 - 48)</td></tr><tr><td rowspan="1" colspan="1">BBC</td><td rowspan="1" colspan="1">36.0 ± 1.44<break/>(34.7 - 37.5)</td><td rowspan="1" colspan="1">32.9 ± 0.54<break/>(32.4 - 33.6)</td><td rowspan="1" colspan="1">35.1 ± 0.90<break/>(33.9 - 36.6)</td><td rowspan="1" colspan="1">33.2 ± 1.62<break/>(31.0 - 34.9)</td></tr><tr><td rowspan="1" colspan="1">HBC</td><td rowspan="1" colspan="1">27.7 ± 0.55<break/>(27.2 - 28.3)</td><td rowspan="1" colspan="1">27.6 ± 0.38<break/>(27.1 - 27.9)</td><td rowspan="1" colspan="1">27.2 ± 0.58<break/>(26.5 - 28.2)</td><td rowspan="1" colspan="1">25.8 ± 0.63<break/>(24.9 - 26.2)</td></tr><tr><td rowspan="1" colspan="1">MTR</td><td rowspan="1" colspan="1">25.9 ± 0.22<break/>(25.7 - 26.1)</td><td rowspan="1" colspan="1">25.1 ± 0.56<break/>(24.5 - 25.8)</td><td rowspan="1" colspan="1">27.4 ± 0.78<break/>(26.0 - 28.7)</td><td rowspan="1" colspan="1">27.5 ± 0.56<break/>(27 - 28.3)</td></tr><tr><td rowspan="1" colspan="1">CC</td><td rowspan="1" colspan="1">15.7 ± 0.52<break/>(15.4 - 16.3)</td><td rowspan="1" colspan="1">14.9 ± 0.15<break/>(14.7 – 15.0)</td><td rowspan="1" colspan="1">16.4 ± 0.54<break/>(15.5 - 17.1)</td><td rowspan="1" colspan="1">15.6 ± 0.25<break/>(15.4 - 15.9)</td></tr><tr><td rowspan="1" colspan="1">WPP</td><td rowspan="1" colspan="1">12.1 ± 0.25<break/>(11.8 - 12.3)</td><td rowspan="1" colspan="1">11.8 ± 1.54<break/>(10.6 – 14.0)</td><td rowspan="1" colspan="1">11.8 ± 0.74<break/>(10.8 - 12.8)</td><td rowspan="1" colspan="1">10.9 ± 0.8<break/>(10.5 - 12.1)</td></tr><tr><td rowspan="1" colspan="1">LPP</td><td rowspan="1" colspan="1">10.9 ± 0.54<break/>(10.3 - 11.4)</td><td rowspan="1" colspan="1">9.7 ± 0.34<break/>(9.2 - 9.9)</td><td rowspan="1" colspan="1">11.9 ± 0.56<break/>(11.0 - 12.7)</td><td rowspan="1" colspan="1">11.2 ± 1.05<break/>(9.7 - 12.3)</td></tr><tr><td rowspan="1" colspan="1">LAB</td><td rowspan="1" colspan="1">11.7 ± 0.38<break/>(11.4 - 12.1)</td><td rowspan="1" colspan="1">11.2 ± 0.40<break/>(10.9 - 11.8)</td><td rowspan="1" colspan="1">12.3 ± 0.60<break/>(11.2 - 13.3)</td><td rowspan="1" colspan="1">12.5 ± 0.18<break/>(12.3 - 12.7)</td></tr><tr><td rowspan="1" colspan="1">EAM</td><td rowspan="1" colspan="1">2.7<break/>(2.7 - 2.7)</td><td rowspan="1" colspan="1">3.2 ± 0.16<break/>(3.1 - 3.4)</td><td rowspan="1" colspan="1">2.9 ± 0.29<break/>(2.5 - 3.3)</td><td rowspan="1" colspan="1">3.4 ± 0.05<break/>(3.4 - 3.5)</td></tr></tbody></table></table-wrap><fig id="F3" position="float" orientation="portrait"><label>Figure 3.</label><caption><p>Illustrations of the species of <italic><tp:taxon-name>Bassaricyon</tp:taxon-name></italic>. From top to bottom, <italic><tp:taxon-name>Bassaricyon neblina</tp:taxon-name></italic> sp. n. (<italic><tp:taxon-name>Bassaricyon neblina ruber</tp:taxon-name></italic> subsp. n. of the western slopes of the Western Andes of Colombia), <italic><tp:taxon-name>Bassaricyon medius</tp:taxon-name></italic> (<italic><tp:taxon-name>Bassaricyon medius orinomus</tp:taxon-name></italic> of eastern Panama), <italic><tp:taxon-name>Bassaricyon alleni</tp:taxon-name></italic> (Peru), and <italic><tp:taxon-name>Bassaricyon gabbii</tp:taxon-name></italic> (Costa Rica, showing relative tail length longer than average). Artwork by Nancy Halliday.</p></caption><graphic xmlns:xlink="http://www.w3.org/1999/xlink" xlink:href="ZooKeys-324-001-g003.jpg" position="float" orientation="portrait" xlink:type="simple"/></fig><fig id="F14" position="float" orientation="portrait"><label>Figure 14.</label><caption><p>Olinguito skins from different regions of the Colombian Andes. Left, <italic><tp:taxon-name>Bassaricyon neblina ruber</tp:taxon-name></italic>, of the western slopes of the Western Andes of Colombia (FMNH 70722, adult male); Middle, <italic><tp:taxon-name>Bassaricyon neblina hershkovitzi</tp:taxon-name></italic>, of the eastern slopes of the Central Andes of Colombia (FMNH 70727, adult female); Right, <italic><tp:taxon-name>Bassaricyon neblina osborni</tp:taxon-name></italic>,of the eastern slopes of the Western Andes and eastern slopes of the Central Andes of Colombia (FMNH 90052, adult female).</p></caption><graphic xmlns:xlink="http://www.w3.org/1999/xlink" xlink:href="ZooKeys-324-001-g014.jpg" position="float" orientation="portrait" xlink:type="simple"/></fig></tp:treatment-sec></tp:taxon-treatment>
