# Supplementary material for: Taxonomic revision of the olingos (Bassaricyon), with description of a new species, the Olinguito
Source: Zookeys. 2013 Aug 15;(324):1–83. doi: 10.3897/zookeys.324.5827 (PMC3760134; doi:10.3897/zookeys.324.5827)
Supplement: XML Treatment for Bassaricyon gabbii [file zookeys.324.5827-treatment6.xml]

<!DOCTYPE tp:taxon-treatment
  PUBLIC "-//TaxonX//DTD Taxonomic Treatment Publishing DTD v0 20100105//EN" "tax-treatment-NSO.dtd">
<tp:taxon-treatment xmlns:tp="http://www.plazi.org/taxpub"><tp:treatment-meta><mixed-citation publication-type="journal"><person-group><name><surname>Helgen</surname><given-names>Kristofer M.</given-names></name><name><surname>Pinto</surname><given-names>C. Miguel</given-names></name><name><surname>Kays</surname><given-names>Roland</given-names></name><name><surname>Helgen</surname><given-names>Lauren E.</given-names></name><name><surname>Tsuchiya</surname><given-names>Mirian T. N.</given-names></name><name><surname>Quinn</surname><given-names>Aleta</given-names></name><name><surname>Wilson</surname><given-names>Don E.</given-names></name><name><surname>Maldonado</surname><given-names>Jesús E.</given-names></name></person-group><article-title>Taxonomic revision of the olingos (<italic>Bassaricyon</italic>), with description of a new species, the Olinguito</article-title><source>Zookeys</source><day>15</day><month>8</month><year>2013</year><volume>2013</volume><issue>324</issue><fpage>1</fpage><lpage>83</lpage><pub-id pub-id-type="doi">10.3897/zookeys.324.5827</pub-id></mixed-citation></tp:treatment-meta><tp:nomenclature><tp:taxon-name>
                        <tp:taxon-name-part taxon-name-part-type="genus">Bassaricyon</tp:taxon-name-part>
                        <tp:taxon-name-part taxon-name-part-type="species">gabbii</tp:taxon-name-part>
                        <object-id xmlns:xlink="http://www.w3.org/1999/xlink" xlink:type="simple">http://species-id.net/wiki/Bassaricyon_gabbii</object-id>
                        <object-id xmlns:xlink="http://www.w3.org/1999/xlink" xlink:type="simple">Northern Olingo</object-id>
                    </tp:taxon-name><tp:taxon-authority>J. A. Allen, 1876:23.</tp:taxon-authority><tp:nomenclature-citation-list><tp:nomenclature-citation><tp:taxon-name>Bassaricyon richardsoni</tp:taxon-name><comment> J.A. Allen, 1908:662.</comment></tp:nomenclature-citation><tp:nomenclature-citation><tp:taxon-name>Bassaricyon lasius</tp:taxon-name><comment> Harris, 1932:3.</comment></tp:nomenclature-citation><tp:nomenclature-citation><tp:taxon-name>Bassaricyon pauli</tp:taxon-name><comment> Enders, 1936:365.</comment></tp:nomenclature-citation></tp:nomenclature-citation-list></tp:nomenclature><tp:treatment-sec sec-type="Type specimens and localities"><title>Type specimens and localities.</title><p>The holotype of <italic>gabbii</italic> is USNM A14214, an unsexed adult skull (with dimensions, in this sexually dimorphic species, that indicate that the specimen is female). The holotype skull, collected by William Gabb, was figured by <xref ref-type="bibr" rid="B6">Allen (1908)</xref>. No specific locality other than Costa Rica was given in the original description (<xref ref-type="bibr" rid="B3">Allen 1876</xref>), but <xref ref-type="bibr" rid="B4">Allen (1877)</xref> later specified its origin as “Talamanca” (i.e., the Talamanca Mountains of southeastern Costa Rica; see also <xref ref-type="bibr" rid="B6">Allen 1908:667</xref>). The skin associated with the specimen was lost before the species was described (<xref ref-type="bibr" rid="B3">Allen 1876</xref>). <xref ref-type="bibr" rid="B4">Allen (1877)</xref> later incorrectly associated the skin of a coati, <italic><tp:taxon-name>Nasua narica</tp:taxon-name></italic>, with the holotype skull, but corrected this mistake soon after (<xref ref-type="bibr" rid="B5">Allen 1879</xref>).</p><p>The holotype of <italic>richardsoni</italic> is AMNH 28486, an adult female (skin and skull), from “Rio Grande (altitude below 1,000 feet), Atlantic Slope”, Nicaragua (<xref ref-type="bibr" rid="B6">Allen 1908</xref>). The skull of the type was figured by <xref ref-type="bibr" rid="B6">Allen (1908)</xref>.</p><p>The holotype of <italic>lasius</italic> is UMMZ 64103, an adult male (skin and skull), from “Estrella de Cartago… six to eight miles south of Cartago near the source of the Rio Estrella, … about 4500 feet”, Costa Rica (<xref ref-type="bibr" rid="B112">Harris 1932</xref>).</p><p>The holotype of <!--PageBreak--><italic>pauli</italic> is ANSP 17911, an adult male (skin and skull), from “between Rio Chiriqui Viejo and Rio Colorado, on a hill known locally as Cerro Pando, elevation 4800 feet, about ten miles from El Volcan, Province de Chiriqui”, Panama (<xref ref-type="bibr" rid="B72">Enders 1936</xref>).</p></tp:treatment-sec><tp:treatment-sec sec-type="Diagnosis"><title>Diagnosis.</title><p>This is the largest olingo, measuring larger than all other taxa in most measurements, and is the most sexually dimorphic species of <italic><tp:taxon-name>Bassaricyon</tp:taxon-name></italic> in cranial characters and measurements (<xref ref-type="table" rid="T3">Table 3</xref>). It can be distinguished externally from other olingo species by its coloration, which is grayish-brown (less rufous than in other <italic><tp:taxon-name>Bassaricyon</tp:taxon-name></italic>), with the face usually dominated by gray, the belly fur cream-colored (sometimes washed with orange), and the tail showing a faint banding pattern (<xref ref-type="fig" rid="F3">Figures 3</xref>, <xref ref-type="fig" rid="F20">20</xref>). Fur length on the dorsum varies noticeably with elevation (longer at higher elevation). The tail is similar in length to the head-body length, averaging shorter relative to total length than in other olingos (<xref ref-type="table" rid="T5">Table 5</xref>), perhaps an indication of less complete arboreal habits than in other <italic><tp:taxon-name>Bassaricyon</tp:taxon-name></italic> (an aspect unfortunately not captured well in our <xref ref-type="fig" rid="F3">Figure 3</xref>).</p><fig id="F20" position="float" orientation="portrait"><label>Figure 20.</label><caption><p>Northern Olingo, <italic><tp:taxon-name>Bassaricyon gabbii</tp:taxon-name></italic>, in life, in the wild. Photographed at Monteverde, Costa Rica by Greg Basco (left) and Samantha Burke (right).</p></caption><graphic xmlns:xlink="http://www.w3.org/1999/xlink" xlink:href="ZooKeys-324-001-g020.jpg" position="float" orientation="portrait" xlink:type="simple"/></fig><p>The skull is large compared to other <italic><tp:taxon-name>Bassaricyon</tp:taxon-name></italic> (<xref ref-type="table" rid="T3">Table 3</xref>), with the zygomata more widely splayed, particularly in males (<xref ref-type="fig" rid="F4">Figures 4</xref>–<xref ref-type="fig" rid="F5">5</xref>, <xref ref-type="table" rid="T3">Table 3</xref>), and a wide rostrum. Uniquely in <italic><tp:taxon-name>Bassaricyon</tp:taxon-name></italic>, a sagittal crest develops in older males. The cheekteeth and auditory bullae are proportionally quite small compared to the size of the skull, relatively smaller than in <italic><tp:taxon-name>Bassaricyon medius</tp:taxon-name></italic> and <italic><tp:taxon-name>Bassaricyon alleni</tp:taxon-name></italic>, and the postpalatal shelf tends to be broadened relative to <italic><tp:taxon-name>Bassaricyon medius</tp:taxon-name></italic> and <italic><tp:taxon-name>Bassaricyon alleni</tp:taxon-name></italic>. The canines are more massive than in other <italic><tp:taxon-name>Bassaricyon</tp:taxon-name></italic>. The first lower molar (m1) is distinctively shaped relative to other <italic><tp:taxon-name>Bassaricyon</tp:taxon-name></italic>, with the paraconid usually situated right at the midpoint of the front of the tooth and often jutting out anteriorly (the m1 paraconid is less prominent and/or situated more antero-medially in other <italic><tp:taxon-name>Bassaricyon</tp:taxon-name></italic>).</p></tp:treatment-sec><tp:treatment-sec sec-type="Distribution"><title>Distribution.</title><p>This species occurs in the central portion of Central America, in montane and foothill forests, from northern Nicaragua to Costa Rica and into the Chiriqui Mountains in western Panama, possibly also extending north into Honduras and Guatemala (<xref ref-type="bibr" rid="B233">Reid 2009</xref>; see below). Northern olingos are recorded at elevations as low as sea level, but are most commonly encountered in forests above 1000 m, and extend elevationally at least as high as 1700 m (USNM 324293), and probably as high as the upper limit of forest on the highest peaks in Costa Rica. Forested areas above 1000 m in Central America can be understood to be the core distribution of this species. Vouchered records are from the north-central mountains of Nicaragua (<xref ref-type="bibr" rid="B6">Allen 1908</xref>, AMNH, USNM); the mountains of Costa Rica, including the slopes stretching down to the Atlantic coast (<xref ref-type="bibr" rid="B4">Allen 1877</xref>, <xref ref-type="bibr" rid="B6">Allen 1908</xref>, <xref ref-type="bibr" rid="B112">Harris 1932</xref>, <xref ref-type="bibr" rid="B99">Goodwin 1946</xref>, <xref ref-type="bibr" rid="B293">Wilson 1983</xref>, <xref ref-type="bibr" rid="B273">Timm et al. 1989</xref>, <xref ref-type="bibr" rid="B232">Reid 1997</xref>, <xref ref-type="bibr" rid="B272">Timm and LaVal 2000</xref>, <xref ref-type="bibr" rid="B51">de la Rosa and Nocke 2000</xref>, <xref ref-type="bibr" rid="B288">Wainwright 2007</xref>, <xref ref-type="bibr" rid="B233">Reid 2009</xref>) and a few records of observations from the Pacific slopes (Puntarenas Province: <xref ref-type="bibr" rid="B49">Daily et al. 2003</xref>; Guanacaste Province: <xref ref-type="bibr" rid="B96">González-Maya and Belant 2010</xref>); and in the Chiriqui Mountains of western Panama (<xref ref-type="bibr" rid="B72">Enders 1936</xref>, ANSP, USNM). <xref ref-type="bibr" rid="B233">Reid (2009)</xref> included the Azuero Peninsula of Panama in a distribution map for <!--PageBreak--><italic><tp:taxon-name>Bassaricyon</tp:taxon-name></italic>, but we can trace no record from this region and the basis of this record is unclear (F. Reid, R. Samudio, J. Pino, <italic>in litt.</italic>, 2012–2013). The eastern limits of occurrence for this species are not yet firmly established, but the boundary of occurrence between <italic><tp:taxon-name>Bassaricyon gabbii</tp:taxon-name></italic> and <italic><tp:taxon-name>Bassaricyon medius orinomus</tp:taxon-name></italic> apparently lies between 81 and 80 degrees longitude in central Panama. Ours is the first study to document the marked taxonomic distinction between <italic><tp:taxon-name>Bassaricyon gabbii</tp:taxon-name></italic> of (especially montane) central Mesoamerica, including western Panama, and <italic><tp:taxon-name>Bassaricyon medius orinomus</tp:taxon-name></italic> of eastern Panama, the Central American member of a group of closely related lowland taxa that also includes <italic><tp:taxon-name>Bassaricyon medius medius</tp:taxon-name></italic> (of northern South America west of the Andes) and <italic><tp:taxon-name>Bassaricyon alleni</tp:taxon-name></italic> (of South America east of the Andes). The nature of the interactions between <italic><tp:taxon-name>Bassaricyon gabbii</tp:taxon-name></italic> and <italic><tp:taxon-name>Bassaricyon medius orinomus</tp:taxon-name></italic> at this boundary (whether involving, e.g., parapatry, sympatric overlap, or limited hybridization) is unknown and a priority for field study (see <xref ref-type="fig" rid="F11">Figures 11</xref>–<xref ref-type="fig" rid="F12">12</xref>).</p><p>There are unverified records of olingos occurring north of Nicaragua, in Honduras and Guatemala, and these records may represent <italic><tp:taxon-name>Bassaricyon gabbii</tp:taxon-name></italic>. <xref ref-type="bibr" rid="B196">Ordóñez Garza et al. (1999–2000)</xref> reported a night sighting of an olingo in Honduras at “La Picucha, Montaña de Babilonia, 1380 m, Parque Nacional Sierra de Agalta, Departamento de Olancho” and discussed a museum specimen of an olingo (later apparently lost) obtained from hunters in Guatemala near the Honduras border at “Montaña Cerro Negro Norte… Río Bobos… 300–500 m” in the Sierra del Merendón, Departamento de Izabal” (<xref ref-type="bibr" rid="B196">Ordóñez Garza et al. 1999–2000</xref>, <xref ref-type="bibr" rid="B172">McCarthy and Pérez 2006</xref>). Neither of these localities is immediately adjacent to large contiguous areas of <italic><tp:taxon-name>Bassaricyon gabbii</tp:taxon-name></italic> occurrence as predicted by our range modeling analyses (<xref ref-type="fig" rid="F11">Figure 11</xref>), but both areas could represent relevant habitats for the Northern Olingo, and verifying the occurrence of olingo populations in Honduras or Guatemala should be considered an important goal in Mesoamerican mammalogy.</p></tp:treatment-sec><tp:treatment-sec sec-type="Geographic variation"><title>Geographic variation.</title><p>The nominal taxa <italic>richardsoni</italic>, <italic>lasius</italic>, and <italic>pauli</italic>, synonymized here with <italic><tp:taxon-name>Bassaricyon gabbii</tp:taxon-name></italic>, were all originally diagnosed based on distinctions in pelage coloration and fur length, in small samples (<xref ref-type="bibr" rid="B6">Allen 1908</xref>, <xref ref-type="bibr" rid="B112">Harris 1932</xref>, <xref ref-type="bibr" rid="B72">Enders 1936</xref>), and their taxonomic status has never been closely reviewed.</p><p>Specimens from northern Nicaragua have fur that is slightly more suffused with orange tones than animals from Costa Rica or western Panama. Nicaraguan populations may deserve recognition as a distinct subspecies, <!--PageBreak--><italic><tp:taxon-name>Bassaricyon gabbii richardsoni</tp:taxon-name></italic>, as sometimes classified (e.g., <xref ref-type="bibr" rid="B99">Goodwin 1946</xref>, <xref ref-type="bibr" rid="B107">Hall 1981</xref>), but specimens from Nicaragua are too rare in collections for a detailed assessment, and Nicaraguan animals are otherwise very similar to specimens from Costa Rica and Panama. A young adult female specimen of <italic><tp:taxon-name>Bassaricyon gabbii</tp:taxon-name></italic> from Almirante in Panama’s Bocas del Toro Province (USNM 316320) is one of few low-elevation records for <italic><tp:taxon-name>Bassaricyon gabbii</tp:taxon-name></italic>, and is notable in having much smaller teeth than specimens from higher-elevation forests in the adjacent Chiriqui Mountains, and deserves close study in the future. We have carefully examined the type series of the nominal taxa <italic><tp:taxon-name>Bassaricyon lasius</tp:taxon-name></italic> and <italic><tp:taxon-name>Bassaricyon pauli</tp:taxon-name></italic>, the morphological attributes of which clearly fall into the range of variation seen in series we refer to <italic><tp:taxon-name>Bassaricyon gabbii</tp:taxon-name></italic>. We confidently relegate these names, often previously recognized as distinct species known only from the type localities (e.g., <xref ref-type="bibr" rid="B107">Hall 1981</xref>, <xref ref-type="bibr" rid="B189">Nowak 1999</xref>, <xref ref-type="bibr" rid="B299">Wozencraft 2005</xref>), to the synonymy of <italic><tp:taxon-name>Bassaricyon gabbii</tp:taxon-name></italic>, although we note that the only specimen of <italic>gabbii</italic> that we have seen from the area of the type locality, the Talamanca Range, is the holotype, which is an adult with worn teeth and no accompanying skin. Without further investigation, ideally involving the compilation and study of greater number of museum specimens from throughout the range of this species, we do not yet advocate recognizing subspecies of <italic><tp:taxon-name>Bassaricyon gabbii</tp:taxon-name></italic>, though we note that names are available for several of the major sections of the Middle American Highlands (Cordillera de Talamanca: <italic>gabbii</italic>, Chiriqui: <italic>pauli</italic>, Cordillera Central: <italic>lasius</italic>, Nicaraguan Highlands: <italic>richardsoni</italic>).</p></tp:treatment-sec><tp:treatment-sec sec-type="Notes"><title>Notes.</title><p>This is the olingo speciesmost commonly seen and photographed by visitors to the Neotropics, especially because it is present at Monteverde and several other protected areas in Costa Rica that are frequently visited by both tourists and biologists (e.g., <xref ref-type="bibr" rid="B83">Forsyth 2008</xref>, <xref ref-type="bibr" rid="B141">Kays 2009</xref>, <xref ref-type="bibr" rid="B233">Reid 2009</xref>). It is larger, more sexually dimorphic, and has a shorter tail than other olingo species, suggesting a different ecology and behavior compared to the slightly better studied <italic><tp:taxon-name>Bassaricyon medius</tp:taxon-name></italic> and <italic><tp:taxon-name>Bassaricyon alleni</tp:taxon-name></italic> (see accounts below). <italic><tp:taxon-name>Bassaricyon gabbii</tp:taxon-name></italic> has been reported feeding on fruit and nectar in rainforest trees, but no details have been published on its diet. Olingos in Monteverde, Costa Rica, are often seen during the day, typically as solitary animals; it is unclear if diurnal activity is typical for the species or if this is in response to being fed by humans at the tourist lodge (<xref ref-type="bibr" rid="B233">Reid 2009</xref>, <xref ref-type="bibr" rid="B141">Kays 2009</xref>). Relevant field notes associated with <italic><tp:taxon-name>Bassaricyon gabbii</tp:taxon-name></italic> include: “fruit in stomach” (ANSP 18851); “shot in fruit tree at night” (ANSP 18852); “lactating” on 4 June 1937 (ANSP 18894); “shot at 8:00 pm in small trees” (ANSP 17911); mother with accompanying young on 20 August 1909 (AMNH 30748).</p></tp:treatment-sec><tp:treatment-sec sec-type="Specimens examined"><title>Specimens examined.</title><p><bold>Costa Rica</bold>: AMNH 140334, LACM 26480, 64837, UMMZ 64103 (holotype of <italic>lasius</italic>), 112321, 112322, USNM A14214 (holotype of <italic>gabbii</italic>). <bold>Nicaragua</bold>: AMNH 28486 (holotype of <italic>richardsoni</italic>), 30748, 30749, USNM 337632, 338859. <bold>Panama</bold>: AMNH 147772, ANSP 17911 (holotype of <italic>pauli</italic>), 18850, 18851, 18852, 18893, 18894, BMNH 3.12.6.3, 5.5.4.5, KU 165554, MCZ 38506, TCWC 12941, USNM 316230, 324293, 324294, 516945, 516946.</p></tp:treatment-sec><tp:treatment-sec><!--Section generated to contain objects referenced in tp:taxon-treatment.--><table-wrap id="T3" position="float" orientation="portrait"><label>Table 3.</label><caption><p>Cranial measurements for olingo species (compiled separately by sex). For each measurement, means are provided, ± standard deviation, with ranges in parentheses.</p></caption><table><tbody><tr><th rowspan="1" colspan="2"/><th rowspan="1" colspan="1"><italic><tp:taxon-name>Bassaricyon gabbii</tp:taxon-name></italic><break/><italic>n</italic>= 11 ♂♂, 11 ♀♀</th><th rowspan="1" colspan="1"><italic><tp:taxon-name>Bassaricyon medius</tp:taxon-name></italic><break/><italic>n</italic>= 18 ♂♂, 27 ♀♀</th><th rowspan="1" colspan="1"><italic><tp:taxon-name>Bassaricyon alleni</tp:taxon-name></italic><break/><italic>n</italic>= 12 ♂♂, 17 ♀♀</th><th rowspan="1" colspan="1"><italic><tp:taxon-name>Bassaricyon neblina</tp:taxon-name></italic><break/><italic>n</italic>= 10 ♂♂, 9 ♀♀</th></tr><tr><td rowspan="2" colspan="1">CBL</td><td rowspan="1" colspan="1"><bold>♂♂</bold></td><td rowspan="1" colspan="1">80.8 ± 1.50<break/>(78.1 - 83.0)</td><td rowspan="1" colspan="1">79.4 ± 2.67<break/>(74.5 - 85.1)</td><td rowspan="1" colspan="1">79.4 ± 1.81<break/>(76.5 - 82.8)</td><td rowspan="1" colspan="1">74.5 ± 3.26<break/>(70.1 - 79.5)</td></tr><tr><td rowspan="1" colspan="1"><bold>♀♀</bold></td><td rowspan="1" colspan="1">78.2 ± 1.75<break/>(75.0 - 80.2)</td><td rowspan="1" colspan="1">77.3 ± 2.70<break/>(70.8 - 82.3)</td><td rowspan="1" colspan="1">77.0 ± 2.24<break/>(73.1 - 80.5)</td><td rowspan="1" colspan="1">75.1 ± 1.49<break/>(72.9 - 77.9)</td></tr><tr><td rowspan="2" colspan="1">ZYG</td><td rowspan="1" colspan="1"><bold>♂♂</bold></td><td rowspan="1" colspan="1">55.2 ± 2.76<break/>(49.5 - 58.7)</td><td rowspan="1" colspan="1">52.0 ± 2.66<break/>(48.3 - 56.7)</td><td rowspan="1" colspan="1">51.6 ± 1.02<break/>(49.0 - 52.8)</td><td rowspan="1" colspan="1">50.1 ± 3.02<break/>(46.2 - 54.4)</td></tr><tr><td rowspan="1" colspan="1"><bold>♀♀</bold></td><td rowspan="1" colspan="1">51.3 ± 1.90<break/>(48.1 - 54.4)</td><td rowspan="1" colspan="1">50.0 ± 2.50<break/>(44.4 - 54.0)</td><td rowspan="1" colspan="1">50.2 ± 0.99<break/>(48.6 - 52.2)</td><td rowspan="1" colspan="1">49.0 ± 2.69<break/>(44.6 - 53.0)</td></tr><tr><td rowspan="2" colspan="1">BBC</td><td rowspan="1" colspan="1"><bold>♂♂</bold></td><td rowspan="1" colspan="1">36.1 ± 0.86<break/>(34.3 - 37.6)</td><td rowspan="1" colspan="1">35.1 ± 1.16<break/>(32.9 - 37.5)</td><td rowspan="1" colspan="1">35.4 ± 0.80<break/>(34.2 - 36.8)</td><td rowspan="1" colspan="1">34.6 ± 1.62<break/>(32.4 - 37.5)</td></tr><tr><td rowspan="1" colspan="1"><bold>♀♀</bold></td><td rowspan="1" colspan="1">35.7 ± 1.34<break/>(33.1 - 37.5)</td><td rowspan="1" colspan="1">34.6 ± 1.20<break/>(32.0 - 37.2)</td><td rowspan="1" colspan="1">34.9 ± 0.91<break/>(33.3 - 36.8)</td><td rowspan="1" colspan="1">34.2 ± 1.62<break/>(31.0 - 36.6)</td></tr><tr><td rowspan="2" colspan="1">HBC</td><td rowspan="1" colspan="1"><bold>♂♂</bold></td><td rowspan="1" colspan="1">28.7 ± 0.88<break/>(26.4 - 29.7)</td><td rowspan="1" colspan="1">27.6 ± 0.84<break/>(26.5 - 29.3)</td><td rowspan="1" colspan="1">27.4 ± 0.73<break/>(26.2 - 28.5)</td><td rowspan="1" colspan="1">27.4 ± 0.61<break/>(26.5 - 28.3)</td></tr><tr><td rowspan="1" colspan="1"><bold>♀♀</bold></td><td rowspan="1" colspan="1">27.9 ± 0.74<break/>(26.9 - 28.8)</td><td rowspan="1" colspan="1">26.9 ± 0.90<break/>(25.4 - 28.5)</td><td rowspan="1" colspan="1">26.9 ± 0.63<break/>(26.0 - 28.1)</td><td rowspan="1" colspan="1">26.5 ± 0.93<break/>(24.9 - 27.8)</td></tr><tr><td rowspan="2" colspan="1">MTR</td><td rowspan="1" colspan="1"><bold>♂♂</bold></td><td rowspan="1" colspan="1">28.5 ± 0.50<break/>(27.8 - 29.3)</td><td rowspan="1" colspan="1">28.6 ± 0.87<break/>(27.0 - 30.4)</td><td rowspan="1" colspan="1">28.4 ± 0.83<break/>(26.5 - 29.5)</td><td rowspan="1" colspan="1">26.5 ± 1.38<break/>(24.5 - 28.7)</td></tr><tr><td rowspan="1" colspan="1"><bold>♀♀</bold></td><td rowspan="1" colspan="1">27.3 ± 1.02<break/>(26.0 - 29.0)</td><td rowspan="1" colspan="1">27.7 ± 0.90<break/>(25.6 - 29.1)</td><td rowspan="1" colspan="1">27.3 ± 0.69<break/>(26.1 - 28.5)</td><td rowspan="1" colspan="1">26.9 ± 0.88<break/>(25.8 - 28.3)</td></tr><tr><td rowspan="2" colspan="1">CC</td><td rowspan="1" colspan="1"><bold>♂♂</bold></td><td rowspan="1" colspan="1">18.7 ± 1.12<break/>(17.2 - 20.4)</td><td rowspan="1" colspan="1">16.4 ± 0.92<break/>(15.0 - 17.9)</td><td rowspan="1" colspan="1">16.8 ± 0.51<break/>(15.8 - 17.6)</td><td rowspan="1" colspan="1">15.9 ± 0.94<break/>(14.7 - 17.1)</td></tr><tr><td rowspan="1" colspan="1"><bold>♀♀</bold></td><td rowspan="1" colspan="1">16.9 ± 0.76<break/>(15.6 - 17.9)</td><td rowspan="1" colspan="1">15.7 ± 0.80<break/>(14.5 - 17.2)</td><td rowspan="1" colspan="1">15.9 ± 0.55<break/>(14.8 - 16.8)</td><td rowspan="1" colspan="1">15.7 ± 0.47<break/>(14.9 - 16.4)</td></tr><tr><td rowspan="2" colspan="1">WPP</td><td rowspan="1" colspan="1"><bold>♂♂</bold></td><td rowspan="1" colspan="1">11.3 ± 1.27<break/>(9.0 - 12.9)</td><td rowspan="1" colspan="1">10.3 ± 0.95<break/>(8.4 - 12.1)</td><td rowspan="1" colspan="1">10.4 ± 0.82<break/>(8.7 - 11.8)</td><td rowspan="1" colspan="1">11.7 ± 1.05<break/>(10.6 - 14.0)</td></tr><tr><td rowspan="1" colspan="1"><bold>♀♀</bold></td><td rowspan="1" colspan="1">10.7 ± 0.99<break/>(9.3 - 12.7)</td><td rowspan="1" colspan="1">10.3 ± 0.90<break/>(9.0 - 13.0)</td><td rowspan="1" colspan="1">9.9 ± 0.89<break/>(8.2 - 11.7)</td><td rowspan="1" colspan="1">11.6 ± 0.87<break/>(10.5 - 12.7)</td></tr><tr><td rowspan="2" colspan="1">LPP</td><td rowspan="1" colspan="1"><bold>♂♂</bold></td><td rowspan="1" colspan="1">12.3 ± 0.99<break/>(10.7 - 14.0)</td><td rowspan="1" colspan="1">10.2 ± 0.88<break/>(7.9 - 11.7)</td><td rowspan="1" colspan="1">10.8 ± 1.21<break/>(9.3 - 12.9)</td><td rowspan="1" colspan="1">11.2 ± 1.24<break/>(9.2 - 12.7)</td></tr><tr><td rowspan="1" colspan="1"><bold>♀♀</bold></td><td rowspan="1" colspan="1">10.8 ± 0.77<break/>(9.7 - 12.0)</td><td rowspan="1" colspan="1">10.1 ± 0.90<break/>(8.1 - 11.8)</td><td rowspan="1" colspan="1">10.4 ± 0.67<break/>(8.7 - 11.6)</td><td rowspan="1" colspan="1">11.1 ± 0.82<break/>(9.7 - 12.3)</td></tr><tr><td rowspan="2" colspan="1">LAB</td><td rowspan="1" colspan="1"><bold>♂♂</bold></td><td rowspan="1" colspan="1">13.8 ± 0.63<break/>(12.9 - 14.7)</td><td rowspan="1" colspan="1">14.0 ± 0.81<break/>(12.8 - 15.6)</td><td rowspan="1" colspan="1">15.1 ± 0.76<break/>(14.1 - 16.8)</td><td rowspan="1" colspan="1">11.8 ± 0.76<break/>(10.9 - 13.3)</td></tr><tr><td rowspan="1" colspan="1"><bold>♀♀</bold></td><td rowspan="1" colspan="1">13.8 ± 0.67<break/>(12.9 - 14.8)</td><td rowspan="1" colspan="1">14.0 ± 0.80<break/>(12.6 - 15.2)</td><td rowspan="1" colspan="1">14.4 ± 0.81<break/>(13.0 - 15.6)</td><td rowspan="1" colspan="1">12.2 ± 0.51<break/>(11.0 - 12.7)</td></tr><tr><td rowspan="2" colspan="1">EAM</td><td rowspan="1" colspan="1"><bold>♂♂</bold></td><td rowspan="1" colspan="1">3.6 ± 0.47<break/>(2.6 - 4.2)</td><td rowspan="1" colspan="1">3.9 ± 0.33<break/>(3.4 - 4.5)</td><td rowspan="1" colspan="1">3.8 ± 0.40<break/>(3.2 - 4.5)</td><td rowspan="1" colspan="1">2.9 ± 0.22<break/>(2.5 - 3.1)</td></tr><tr><td rowspan="1" colspan="1"><bold>♀♀</bold></td><td rowspan="1" colspan="1">3.6 ± 0.39<break/>(3.0 - 4.2)</td><td rowspan="1" colspan="1">3.9 ± 0.30<break/>(3.5 - 4.7)</td><td rowspan="1" colspan="1">3.8 ± 0.36<break/>(3.2 - 4.4)</td><td rowspan="1" colspan="1">3.2 ± 0.33<break/>(2.6 - 3.5)</td></tr></tbody></table></table-wrap><fig id="F3" position="float" orientation="portrait"><label>Figure 3.</label><caption><p>Illustrations of the species of <italic><tp:taxon-name>Bassaricyon</tp:taxon-name></italic>. From top to bottom, <italic><tp:taxon-name>Bassaricyon neblina</tp:taxon-name></italic> sp. n. (<italic><tp:taxon-name>Bassaricyon neblina ruber</tp:taxon-name></italic> subsp. n. of the western slopes of the Western Andes of Colombia), <italic><tp:taxon-name>Bassaricyon medius</tp:taxon-name></italic> (<italic><tp:taxon-name>Bassaricyon medius orinomus</tp:taxon-name></italic> of eastern Panama), <italic><tp:taxon-name>Bassaricyon alleni</tp:taxon-name></italic> (Peru), and <italic><tp:taxon-name>Bassaricyon gabbii</tp:taxon-name></italic> (Costa Rica, showing relative tail length longer than average). Artwork by Nancy Halliday.</p></caption><graphic xmlns:xlink="http://www.w3.org/1999/xlink" xlink:href="ZooKeys-324-001-g003.jpg" position="float" orientation="portrait" xlink:type="simple"/></fig><table-wrap id="T5" position="float" orientation="portrait"><label>Table 5.</label><caption><p>External measurements of olingo species. For each measurement, means are provided, ± standard deviation, with ranges in parentheses.</p></caption><table><tbody><tr><th rowspan="1" colspan="1"/><th rowspan="1" colspan="1"><italic><tp:taxon-name>Bassaricyon gabbii</tp:taxon-name></italic><break/><italic>n</italic>= 13</th><th rowspan="1" colspan="1"><italic><tp:taxon-name>Bassaricyon medius</tp:taxon-name></italic><break/><italic>n</italic>= 36</th><th rowspan="1" colspan="1"><italic><tp:taxon-name>Bassaricyon alleni</tp:taxon-name></italic><break/><italic>n</italic>= 27</th><th rowspan="1" colspan="1"><italic><tp:taxon-name>Bassaricyon neblina</tp:taxon-name></italic><break/><italic>n</italic>= 19</th></tr><tr><td rowspan="1" colspan="1">TL</td><td rowspan="1" colspan="1">873 ± 54.8<break/>(785 - 970)</td><td rowspan="1" colspan="1">819 ± 60.5<break/>(680 - 905)</td><td rowspan="1" colspan="1">842 ± 50.6<break/>(705 - 985)</td><td rowspan="1" colspan="1">745 ± 33.7<break/>(660 - 820)</td></tr><tr><td rowspan="1" colspan="1">Tail</td><td rowspan="1" colspan="1">445 ± 40.3<break/>(400 - 521)</td><td rowspan="1" colspan="1">441 ± 44.6<break/>(350 - 520)</td><td rowspan="1" colspan="1">450 ± 28.8<break/>(401 - 530)</td><td rowspan="1" colspan="1">390 ± 21<break/>(335 - 424)</td></tr><tr><td rowspan="1" colspan="1">HF</td><td rowspan="1" colspan="1">84 ± 8.7<break/>(65 - 100)</td><td rowspan="1" colspan="1">81 ± 7.3<break/>(58 - 92)</td><td rowspan="1" colspan="1">81 ± 5.8<break/>(70 - 92)</td><td rowspan="1" colspan="1">76 ± 6.9<break/>(60 - 86)</td></tr><tr><td rowspan="1" colspan="1">Ear</td><td rowspan="1" colspan="1">36 ± 4.7<break/>(25 - 44)</td><td rowspan="1" colspan="1">37 ± 5.4<break/>(25 - 44)</td><td rowspan="1" colspan="1">37 ± 3.4<break/>(30 - 43)</td><td rowspan="1" colspan="1">34 ± 4.3<break/>(25 - 39)</td></tr><tr><td rowspan="1" colspan="1">Mass (g)</td><td rowspan="1" colspan="1">1382 ± 165<break/>(1136 - 1580)</td><td rowspan="1" colspan="1">1076 ± 71.6<break/>(915 - 1200)</td><td rowspan="1" colspan="1">1336 ± 152<break/>(1100 - 1500)</td><td rowspan="1" colspan="1">872 ± 169<break/>(750 - 1065)</td></tr><tr><td rowspan="1" colspan="1">HB</td><td rowspan="1" colspan="1">428 ± 27.9<break/>(373 - 470)</td><td rowspan="1" colspan="1">379 ± 23.2<break/>(310 - 415)</td><td rowspan="1" colspan="1">391 ± 29.3<break/>(304 - 455)</td><td rowspan="1" colspan="1">355 ± 21.1<break/>(325 - 400)</td></tr><tr><td rowspan="1" colspan="1">Tail/HB</td><td rowspan="1" colspan="1">1.04 ± 0.1<break/>(0.9 - 1.2)</td><td rowspan="1" colspan="1">1.16 ± 0.1<break/>(1.0 - 1.4)</td><td rowspan="1" colspan="1">1.15 ± 0.08<break/>(1.0 - 1.3)</td><td rowspan="1" colspan="1">1.10 ± 0.08<break/>(1.0 - 1.2)</td></tr></tbody></table></table-wrap><fig id="F4" position="float" orientation="portrait"><label>Figure 4.</label><caption><p>Skulls of adult male <italic><tp:taxon-name>Bassaricyon</tp:taxon-name></italic>. From left to right: <italic><tp:taxon-name>Bassaricyon gabbii</tp:taxon-name></italic> (USNM 324293, Cerro Punta, 1700 m, Chiriqui Mountains, Panama); <italic><tp:taxon-name>Bassaricyon medius medius</tp:taxon-name></italic> (MVZ 124112, Dagua, 1800 m, Colombia); <italic><tp:taxon-name>Bassaricyon alleni</tp:taxon-name></italic> (FMNH 65789, Chanchamayo, 1200 m, Junin, Peru); <italic><tp:taxon-name>Bassaricyon neblina osborni</tp:taxon-name></italic> (FMNH 88476, Munchique, 2000 m, Cauca, Colombia). Scale bar = 50 mm.</p></caption><graphic xmlns:xlink="http://www.w3.org/1999/xlink" xlink:href="ZooKeys-324-001-g004.jpg" position="float" orientation="portrait" xlink:type="simple"/></fig><fig id="F5" position="float" orientation="portrait"><label>Figure 5.</label><caption><p>Skulls of adult female <italic><tp:taxon-name>Bassaricyon</tp:taxon-name></italic>. From left to right: <italic><tp:taxon-name>Bassaricyon gabbii</tp:taxon-name></italic> (AMNH 140334, Lajas Villa, Costa Rica); <italic><tp:taxon-name>Bassaricyon medius orinomus</tp:taxon-name></italic> (AMNH 37797, Puerta Valdivia, Antioquia District, Colombia); <italic><tp:taxon-name>Bassaricyon alleni</tp:taxon-name></italic> (FMNH 86908, Santa Rita, Rio Nanay, Maynas, Loreto Region, Peru); <italic><tp:taxon-name>Bassaricyon neblina hershkovitzi</tp:taxon-name></italic> (FMNH 70727, San Antonio, Agustin, Huila District, Colombia). Scale bar = 50 mm.</p></caption><graphic xmlns:xlink="http://www.w3.org/1999/xlink" xlink:href="ZooKeys-324-001-g005.jpg" position="float" orientation="portrait" xlink:type="simple"/></fig><fig id="F11" position="float" orientation="portrait"><label>Figure 11.</label><caption><p>Bioclimatic distribution models and localities for <italic><tp:taxon-name>Bassaricyon</tp:taxon-name></italic> species. Models from MAXENT using all vouchered occurrence records, 19 bioclimatic variables, and one potential habitat variable.</p></caption><graphic xmlns:xlink="http://www.w3.org/1999/xlink" xlink:href="ZooKeys-324-001-g011.jpg" position="float" orientation="portrait" xlink:type="simple"/></fig><fig id="F12" position="float" orientation="portrait"><label>Figure 12.</label><caption><p>Predicted distribution for <italic><tp:taxon-name>Bassaricyon</tp:taxon-name></italic> species based on bioclimatic models. To create these binary maps we used the average minimum training presence for 10 test models as our cutoff. In addition, we excluded areas of high probability that were outside of the known range of the species if they were separated by unsuitable habitat.</p></caption><graphic xmlns:xlink="http://www.w3.org/1999/xlink" xlink:href="ZooKeys-324-001-g012.jpg" position="float" orientation="portrait" xlink:type="simple"/></fig></tp:treatment-sec><ref-list><ref id="B6"><mixed-citation xmlns:xlink="http://www.w3.org/1999/xlink" xlink:type="simple"><person-group><name name-style="western"><surname>Allen</surname><given-names>JA</given-names></name></person-group> (<year>1908</year>) <article-title>Mammals from Nicaragua.</article-title><source>Bulletin of the American Museum of Natural History</source><volume>24</volume>: <fpage>647</fpage>-<lpage>668</lpage>.</mixed-citation></ref><ref id="B3"><mixed-citation xmlns:xlink="http://www.w3.org/1999/xlink" xlink:type="simple"><person-group><name name-style="western"><surname>Allen</surname><given-names>JA</given-names></name></person-group> (<year>1876</year>) <article-title>Description of a new generic type (<italic>Bassaricyon</italic>) of Procyonidae from Costa Rica.</article-title><source>Proceedings of the Academy of Natural Sciences of Philadelphia</source><volume>28</volume>: <fpage>20</fpage>-<lpage>23</lpage>.</mixed-citation></ref><ref id="B4"><mixed-citation xmlns:xlink="http://www.w3.org/1999/xlink" xlink:type="simple"><person-group><name name-style="western"><surname>Allen</surname><given-names>JA</given-names></name></person-group> (<year>1877</year>) <article-title>Additional note on <italic>Bassaricyon gabbii</italic>.</article-title><source>Proceedings of the Academy of Natural Sciences of Philadelphia</source><volume>29</volume>: <fpage>267</fpage>-<lpage>268</lpage>.</mixed-citation></ref><ref id="B5"><mixed-citation xmlns:xlink="http://www.w3.org/1999/xlink" xlink:type="simple"><person-group><name name-style="western"><surname>Allen</surname><given-names>JA</given-names></name></person-group> (<year>1879</year>) <article-title>On the coatis (genus <italic>Nasua</italic>, Storr).</article-title><source>Bulletin of the United States Geological and Geographical Survey of the Territories</source><volume>5</volume>: <fpage>153</fpage>-<lpage>174</lpage>.</mixed-citation></ref><ref id="B112"><mixed-citation xmlns:xlink="http://www.w3.org/1999/xlink" xlink:type="simple"><person-group><name name-style="western"><surname>Harris</surname><given-names>WP Jr.</given-names></name></person-group> (<year>1932</year>) <article-title>Four new mammals from Costa Rica.</article-title><source>Occasional Papers of the Museum of Zoology University of Michigan</source><volume>248</volume>: <fpage>1</fpage>-<lpage>6</lpage>.</mixed-citation></ref><ref id="B72"><mixed-citation xmlns:xlink="http://www.w3.org/1999/xlink" xlink:type="simple"><person-group><name name-style="western"><surname>Enders</surname><given-names>RK</given-names></name></person-group> (<year>1936</year>) <article-title><italic>Bassaricyon pauli</italic>, a new species from Panama.</article-title><source>Proceedings of the Academy of Natural Sciences of Philadelphia</source><volume>88</volume>: <fpage>365</fpage>-<lpage>366</lpage>.</mixed-citation></ref><ref id="B233"><mixed-citation xmlns:xlink="http://www.w3.org/1999/xlink" xlink:type="simple"><person-group><name name-style="western"><surname>Reid</surname><given-names>FA</given-names></name></person-group> (<year>2009</year>) <source>A field guide to the mammals of Central America and southeast Mexico. Second edition. Oxford University Press, New York.</source></mixed-citation></ref><ref id="B99"><mixed-citation xmlns:xlink="http://www.w3.org/1999/xlink" xlink:type="simple"><person-group><name name-style="western"><surname>Goodwin</surname><given-names>GG</given-names></name></person-group> (<year>1946</year>) <article-title>Mammals of Costa Rica.</article-title><source>Bulletin of the American Museum of Natural History</source><volume>87</volume>: <fpage>271</fpage>-<lpage>478</lpage>.</mixed-citation></ref><ref id="B293"><mixed-citation xmlns:xlink="http://www.w3.org/1999/xlink" xlink:type="simple"><person-group><name name-style="western"><surname>Wilson</surname><given-names>DE</given-names></name></person-group> (<year>1983</year>) <article-title>Checklist of mammals.</article-title> In: <person-group><name name-style="western"><surname>Janzen</surname><given-names>DH</given-names></name></person-group> (<role>Ed</role>) <issue-title>Costan Rican Natural History.</issue-title><publisher-name>University of Chicago Press</publisher-name>, <publisher-loc>Chicago, Illinois</publisher-loc>, <fpage>443</fpage>-<lpage>447</lpage>.</mixed-citation></ref><ref id="B273"><mixed-citation xmlns:xlink="http://www.w3.org/1999/xlink" xlink:type="simple"><person-group><name name-style="western"><surname>Timm</surname><given-names>RM</given-names></name><name name-style="western"><surname>Wilson</surname><given-names>DE</given-names></name><name name-style="western"><surname>Clauson</surname><given-names>BL</given-names></name><name name-style="western"><surname>LaVal</surname><given-names>RK</given-names></name><name name-style="western"><surname>Vaughan</surname><given-names>CS</given-names></name></person-group> (<year>1989</year>) <article-title>Mammals of La Selva-Braulio Carrillo Complex, Costa Rica.</article-title><source>North American Fauna</source><volume>75</volume>: <fpage>1</fpage>-<lpage>162</lpage>. doi: <ext-link ext-link-type="uri" xlink:href="http://dx.doi.org/10.3996/nafa.75.0001" xlink:type="simple">10.3996/nafa.75.0001</ext-link></mixed-citation></ref><ref id="B232"><mixed-citation xmlns:xlink="http://www.w3.org/1999/xlink" xlink:type="simple"><person-group><name name-style="western"><surname>Reid</surname><given-names>FA</given-names></name></person-group> (<year>1997</year>) <article-title>A field guide to the mammals of Central America and southeast Mexico.</article-title><publisher-name>Oxford University Press</publisher-name>, <publisher-loc>New York</publisher-loc>.</mixed-citation></ref><ref id="B272"><mixed-citation xmlns:xlink="http://www.w3.org/1999/xlink" xlink:type="simple"><person-group><name name-style="western"><surname>Timm</surname><given-names>RM</given-names></name><name name-style="western"><surname>LaVal</surname><given-names>RK</given-names></name></person-group> (<year>2000</year>) <article-title>Observations on Monteverde’s mammals.</article-title> In: <person-group><name name-style="western"><surname>Nadkarni</surname><given-names>NM</given-names></name><name name-style="western"><surname>Wheelwright</surname><given-names>NT</given-names></name></person-group> (<role>Eds</role>) <issue-title>Monteverde: ecology and conservation of a tropical cloud forest.</issue-title><publisher-name>Oxford University Press</publisher-name>, <publisher-loc>New York</publisher-loc>, <fpage>235</fpage>–<lpage>236</lpage>, <fpage>553</fpage>-<lpage>557</lpage>.</mixed-citation></ref><ref id="B51"><mixed-citation xmlns:xlink="http://www.w3.org/1999/xlink" xlink:type="simple"><person-group><name name-style="western"><surname>de la Rosa</surname><given-names>CI</given-names></name><name name-style="western"><surname>Nocke</surname><given-names>CC</given-names></name></person-group> (<year>2000</year>) <article-title>A guide to the carnivores of Central America.</article-title><publisher-name>University of Texas Press</publisher-name>, <publisher-loc>Austin</publisher-loc>.</mixed-citation></ref><ref id="B288"><mixed-citation xmlns:xlink="http://www.w3.org/1999/xlink" xlink:type="simple"><person-group><name name-style="western"><surname>Wainwright</surname><given-names>M</given-names></name></person-group> (<year>2007</year>) <article-title>The mammals of Costa Rica, a natural history and field guide.</article-title><publisher-name>Zona Tropical</publisher-name>, <publisher-loc>San José, Costa Rica</publisher-loc>.</mixed-citation></ref><ref id="B49"><mixed-citation xmlns:xlink="http://www.w3.org/1999/xlink" xlink:type="simple"><person-group><name name-style="western"><surname>Daily</surname><given-names>G</given-names></name><name name-style="western"><surname>Ceballos</surname><given-names>G</given-names></name><name name-style="western"><surname>Pacheco</surname><given-names>J</given-names></name><name name-style="western"><surname>Suzán</surname><given-names>G</given-names></name><name name-style="western"><surname>Sánchez-Azofeifa</surname><given-names>A</given-names></name></person-group> (<year>2003</year>) <article-title>Countryside biogeography of Neotropical mammals: conservation opportunities in agricultural landscapes of Costa Rica.</article-title><source>Conservation Biology</source><volume>17</volume>: <fpage>1814</fpage>-<lpage>1826</lpage>. doi: <ext-link ext-link-type="uri" xlink:href="http://dx.doi.org/10.1111/j.1523-1739.2003.00298.x" xlink:type="simple">10.1111/j.1523-1739.2003.00298.x</ext-link></mixed-citation></ref><ref id="B96"><mixed-citation xmlns:xlink="http://www.w3.org/1999/xlink" xlink:type="simple"><person-group><name name-style="western"><surname>González-Maya</surname><given-names>JF</given-names></name><name name-style="western"><surname>Belant</surname><given-names>JL</given-names></name></person-group> (<year>2010</year>) <article-title>Range extension and sociality of bushy-tailed olingo <italic>Bassaricyon gabbii</italic> in Costa Rica.</article-title><source>Small Carnivore Conservation</source><volume>43</volume>: <fpage>37</fpage>-<lpage>39</lpage>.</mixed-citation></ref><ref id="B196"><mixed-citation xmlns:xlink="http://www.w3.org/1999/xlink" xlink:type="simple"><person-group><name name-style="western"><surname>Ordóñez Garza</surname><given-names>N</given-names></name><name name-style="western"><surname>McCarthy</surname><given-names>TJ</given-names></name><name name-style="western"><surname>Monzon</surname><given-names>Sierra J</given-names></name><name name-style="western"><surname>Matson</surname><given-names>JO</given-names></name><name name-style="western"><surname>Eckerlin</surname><given-names>RP</given-names></name></person-group> (<year>1999–2000</year>) <article-title>Amplicación del área de distribución de <italic>Bassaricyon gabbii</italic> J.A. Allen, 1876 (Carnivora: Procyonidae) en el norte de América Central.</article-title><source>Revista Mexicana de Mastozoología</source><volume>4</volume>: <fpage>114</fpage>-<lpage>116</lpage>.</mixed-citation></ref><ref id="B172"><mixed-citation xmlns:xlink="http://www.w3.org/1999/xlink" xlink:type="simple"><person-group><name name-style="western"><surname>McCarthy</surname><given-names>TJ</given-names></name><name name-style="western"><surname>Perez</surname><given-names>SJ</given-names></name></person-group> (<year>2006</year>) <article-title>Land and freshwater mammals of Guatemala: faunal documentation and diversity.</article-title> In: <person-group><name name-style="western"><surname>Cano</surname><given-names>EB</given-names></name></person-group> (<role>Ed</role>) <issue-title>Biodiversidad de Guatemala, Vol. 1.</issue-title><publisher-name>Universidad del Valle de Guatemala</publisher-name>, <publisher-loc>Guatemala</publisher-loc>, <fpage>625</fpage>-<lpage>674</lpage>.</mixed-citation></ref><ref id="B107"><mixed-citation xmlns:xlink="http://www.w3.org/1999/xlink" xlink:type="simple"><person-group><name name-style="western"><surname>Hall</surname><given-names>ER</given-names></name></person-group> (<year>1981</year>) <article-title>The mammals of North America.</article-title><edition>Second edition.</edition><comment>Two volumes.</comment><publisher-name>John Wiley &amp; Sons</publisher-name>, <publisher-loc>New York</publisher-loc>.</mixed-citation></ref><ref id="B189"><mixed-citation xmlns:xlink="http://www.w3.org/1999/xlink" xlink:type="simple"><person-group><name name-style="western"><surname>Nowak</surname><given-names>R</given-names></name></person-group> (<year>1999</year>) <article-title>Walker’s mammals of the world.</article-title><edition>Sixth edition</edition>. <publisher-name>Johns Hopkins University Press</publisher-name>, <publisher-loc>Baltimore, Maryland</publisher-loc>.</mixed-citation></ref><ref id="B299"><mixed-citation xmlns:xlink="http://www.w3.org/1999/xlink" xlink:type="simple"><person-group><name name-style="western"><surname>Wozencraft</surname><given-names>WC</given-names></name></person-group> (<year>2005</year>) <article-title>Order Carnivora.</article-title> In: <person-group><name name-style="western"><surname>Wilson</surname><given-names>DE</given-names></name><name name-style="western"><surname>Reeder</surname><given-names>DM</given-names></name></person-group> (<role>Eds</role>) <issue-title>Mammal species of the world: a taxonomic and geographic reference, third edition.</issue-title><publisher-name>Johns Hopkins University Press</publisher-name>, <publisher-loc>Baltimore, Maryland</publisher-loc>, <fpage>532</fpage>-<lpage>628</lpage>.</mixed-citation></ref><ref id="B83"><mixed-citation xmlns:xlink="http://www.w3.org/1999/xlink" xlink:type="simple"><person-group><name name-style="western"><surname>Forsyth</surname><given-names>A</given-names></name></person-group> (<year>2008</year>) <article-title>Rainforests: Costa Rica and beyond.</article-title><publisher-name>Cornell University Press</publisher-name>, <publisher-loc>Ithaca, New York</publisher-loc>.</mixed-citation></ref><ref id="B141"><mixed-citation xmlns:xlink="http://www.w3.org/1999/xlink" xlink:type="simple"><person-group><name name-style="western"><surname>Kays</surname><given-names>RW</given-names></name></person-group> (<year>2009</year>) <article-title>Family Procyonidae (raccoons).</article-title> In: <person-group><name name-style="western"><surname>Wilson</surname><given-names>DE</given-names></name><name name-style="western"><surname>Mittermeier</surname><given-names>RA</given-names></name></person-group> (<role>Eds</role>) <issue-title>Handbook of the mammals of the world.1. Carnivores.</issue-title><publisher-name>Lynx Edicions</publisher-name>, <publisher-loc>Barcelona, Spain</publisher-loc>, <fpage>504</fpage>-<lpage>530</lpage>.</mixed-citation></ref></ref-list></tp:taxon-treatment>
