# Supplementary material for: Taxonomic revision of the olingos (Bassaricyon), with description of a new species, the Olinguito
Source: Zookeys. 2013 Aug 15;(324):1–83. doi: 10.3897/zookeys.324.5827 (PMC3760134; doi:10.3897/zookeys.324.5827)
Supplement: XML Treatment for Bassaricyon alleni [file zookeys.324.5827-treatment7.xml]

<!DOCTYPE tp:taxon-treatment
  PUBLIC "-//TaxonX//DTD Taxonomic Treatment Publishing DTD v0 20100105//EN" "tax-treatment-NSO.dtd">
<tp:taxon-treatment xmlns:tp="http://www.plazi.org/taxpub"><tp:treatment-meta><mixed-citation publication-type="journal"><person-group><name><surname>Helgen</surname><given-names>Kristofer M.</given-names></name><name><surname>Pinto</surname><given-names>C. Miguel</given-names></name><name><surname>Kays</surname><given-names>Roland</given-names></name><name><surname>Helgen</surname><given-names>Lauren E.</given-names></name><name><surname>Tsuchiya</surname><given-names>Mirian T. N.</given-names></name><name><surname>Quinn</surname><given-names>Aleta</given-names></name><name><surname>Wilson</surname><given-names>Don E.</given-names></name><name><surname>Maldonado</surname><given-names>Jesús E.</given-names></name></person-group><article-title>Taxonomic revision of the olingos (<italic>Bassaricyon</italic>), with description of a new species, the Olinguito</article-title><source>Zookeys</source><day>15</day><month>8</month><year>2013</year><volume>2013</volume><issue>324</issue><fpage>1</fpage><lpage>83</lpage><pub-id pub-id-type="doi">10.3897/zookeys.324.5827</pub-id></mixed-citation></tp:treatment-meta><tp:nomenclature><tp:taxon-name>
                        <tp:taxon-name-part taxon-name-part-type="genus">Bassaricyon</tp:taxon-name-part>
                        <tp:taxon-name-part taxon-name-part-type="species">alleni</tp:taxon-name-part>
                        <object-id xmlns:xlink="http://www.w3.org/1999/xlink" xlink:type="simple">http://species-id.net/wiki/Bassaricyon_alleni</object-id>
                        <object-id xmlns:xlink="http://www.w3.org/1999/xlink" xlink:type="simple">Eastern Lowland Olingo</object-id>
                    </tp:taxon-name><tp:taxon-authority>Thomas, 1880:397.</tp:taxon-authority><tp:nomenclature-citation-list><tp:nomenclature-citation><tp:taxon-name>Bassaricyon beddardi</tp:taxon-name><comment> Pocock, 1921a: 231.</comment></tp:nomenclature-citation><tp:nomenclature-citation><tp:taxon-name>Bassaricyon medius siccatus</tp:taxon-name><comment> Thomas, 1927:80.</comment></tp:nomenclature-citation></tp:nomenclature-citation-list></tp:nomenclature><tp:treatment-sec sec-type="Type specimens and localities"><title>Type specimens and localities.</title><p>The holotype of <italic>alleni</italic> is BMNH 80.5.6.37, an adult female (skin and skull), from “Sarayacu, on the Bobonasa River, Upper Pastasa River …this must not be confused with the far larger and better known Sarayacu on the Ucayali in Peru”, in Amazonian Ecuador (<xref ref-type="bibr" rid="B267">Thomas 1880</xref>). An image of the holotype as a living animal was figured by <xref ref-type="bibr" rid="B267">Thomas (1880</xref>: plate XXXVIII), and the anatomy of this specimen was further discussed by <xref ref-type="bibr" rid="B183">Mivart (1885</xref>, <xref ref-type="bibr" rid="B184">1886</xref>).</p><p>The holotype of <!--PageBreak--><italic>beddardi</italic> was an adult female, from “Bastrica Woods, Essequibo River”, Guyana (<xref ref-type="bibr" rid="B80">Flower 1895</xref>; <xref ref-type="bibr" rid="B220">Pocock 1921a</xref>), and was an animal that lived in the London Zoological Gardens from 1894 to 1900 (Beddard 1900; <xref ref-type="bibr" rid="B6">Allen 1908</xref>). Aspects of the internal anatomy of this specimen were described in detail by Beddard (1900), and the skull of this specimen was figured and discussed by <xref ref-type="bibr" rid="B220">Pocock (1921a)</xref>, who also mentioned the specimen was prepared as a skeleton (<xref ref-type="bibr" rid="B221">Pocock 1921b</xref>), but apparently this specimen was not retained as a museum specimen in the collections of the BMNH, and now cannot be found (D. Hills, BMNH, <italic>in litt.</italic>, 2004).</p><p>The holotype of <italic>siccatus</italic> is BMNH 27.5.3.2, an adult female (skin and skull), from “Guaicaramo, on the Llanos of Villavicencio, east of Bogata, about 1800 feet”, Colombia (<xref ref-type="bibr" rid="B271">Thomas 1927</xref>).</p></tp:treatment-sec><tp:treatment-sec sec-type="Diagnosis"><title>Diagnosis.</title><p><italic><tp:taxon-name>Bassaricyon alleni</tp:taxon-name></italic> is a medium-sized olingo, smaller than <italic><tp:taxon-name>Bassaricyon gabbii</tp:taxon-name></italic> of Mesoamerica, and larger than <italic><tp:taxon-name>Bassaricyon neblina</tp:taxon-name></italic> of the Andes. It requires closest comparison with the closely-related and allopatrically-distributed taxon <italic><tp:taxon-name>Bassaricyon medius</tp:taxon-name></italic>, from which it differs especially in having (externally) more strikingly black-tipped dorsal pelage (giving the pelage a slightly darker appearance in <italic><tp:taxon-name>Bassaricyon alleni</tp:taxon-name></italic>), (cranially) in its proportionally wider and (on average) shorter rostrum, and in having more inflated auditory bullae (<xref ref-type="table" rid="T3">Table 3</xref>), and (dentally) in its generally larger p4 (<xref ref-type="table" rid="T4">Table 4</xref>). <italic><tp:taxon-name>Bassaricyon alleni</tp:taxon-name></italic> is considerably larger than <italic><tp:taxon-name>Bassaricyon medius medius</tp:taxon-name></italic> (of South America west of the Andes), such that there is a clear body size contrast between the two lowland olingo taxa of South America (<italic><tp:taxon-name>Bassaricyon alleni</tp:taxon-name></italic> east of Andes <italic>vs. B. medius medius</italic> west of Andes), but is very similar in size to <italic><tp:taxon-name>Bassaricyon medius orinomus</tp:taxon-name></italic> (of eastern Panama). <italic><tp:taxon-name>Bassaricyon medius orinomus</tp:taxon-name></italic> often has a reddish tail that contrasts somewhat with the less rufous head and body; <italic><tp:taxon-name>Bassaricyon alleni</tp:taxon-name></italic> tends to be more uniformly colored head to tail. In life, <italic><tp:taxon-name>Bassaricyon alleni</tp:taxon-name></italic> usually has a darkly pigmented nose, whereas in <italic><tp:taxon-name>Bassaricyon medius</tp:taxon-name></italic> the nose is often pink (Ivo Poglayen-Neuwall to C.O. Handley Jr., <italic>in litt.</italic>, 9 February 1973; <xref ref-type="fig" rid="F21">Figures 21</xref>–<xref ref-type="fig" rid="F22">22</xref>). Sequence divergence in cytochrome <italic>b</italic> in these sister species (<italic><tp:taxon-name>Bassaricyon alleni</tp:taxon-name></italic>, <italic><tp:taxon-name>Bassaricyon medius</tp:taxon-name></italic>), separated by the Andes, is 6–7% (<xref ref-type="table" rid="T2">Table 2</xref>).</p><fig id="F21" position="float" orientation="portrait"><label>Figure 21.</label><caption><p>Eastern Lowland Olingo, <italic><tp:taxon-name>Bassaricyon alleni</tp:taxon-name></italic>, in life, in the wild. Top, photographed at night (accentuating the dark tones in the pelage) at La Esperanza (Distrito de Yambrasbamba, Provincia de Bongará, Departamento Amazonas), 2000 m, northern Peru; Middle, color camera trap photo in forest canopy, from confluence of the Camisea and Urubamba Rivers (<named-content xmlns:xlink="http://www.w3.org/1999/xlink" content-type="dwc:verbatimCoordinates" xlink:type="simple">11°42'S, 72°48'W</named-content>). Peru; Bottom, infrared camera trap photo in forest canopy (same locality as middle photo), showing an olingo carrying a baby in its mouth. Top photograph by César M. Aguilar; middle and bottom camera trap photos courtesy of Smithsonian Conservation Biology Institute.</p></caption><graphic xmlns:xlink="http://www.w3.org/1999/xlink" xlink:href="ZooKeys-324-001-g021.jpg" position="float" orientation="portrait" xlink:type="simple"/></fig><fig id="F22" position="float" orientation="portrait"><label>Figure 22.</label><caption><p>Western Lowland Olingo, <italic><tp:taxon-name>Bassaricyon medius medius</tp:taxon-name></italic>, in life. A wild animal photographed under studio conditions at Las Pampas, adjacent to Otonga Reserve, Ecuador. Photographs courtesy of P. Asimbaya and L. Velásquez.</p></caption><graphic xmlns:xlink="http://www.w3.org/1999/xlink" xlink:href="ZooKeys-324-001-g022.jpg" position="float" orientation="portrait" xlink:type="simple"/></fig></tp:treatment-sec><tp:treatment-sec sec-type="Distribution"><title>Distribution.</title><p>This is the only species of <italic><tp:taxon-name>Bassaricyon</tp:taxon-name></italic> found east of the Andes. <italic><tp:taxon-name>Bassaricyon alleni</tp:taxon-name></italic> has a wide distribution in forests on the eastern slopes of the Andes and in lowland forests east of the Andes, with records from forested areas of Venezuela (<xref ref-type="bibr" rid="B270">Thomas 1920</xref>, <xref ref-type="bibr" rid="B111">Handley 1976</xref>, <xref ref-type="bibr" rid="B26">Bisbal 1989</xref>, <xref ref-type="bibr" rid="B27">1993</xref>, <xref ref-type="bibr" rid="B191">Ochoa et al. 1993</xref>, <xref ref-type="bibr" rid="B159">Linares 1998</xref>, BMNH, USNM), Guyana (<xref ref-type="bibr" rid="B220">Pocock 1921a</xref>, <xref ref-type="bibr" rid="B157">Lim and Engstrom 2005</xref>, ROM), eastern Colombia (<xref ref-type="bibr" rid="B271">Thomas 1927</xref>, <xref ref-type="bibr" rid="B56">Donegan and Salaman 1999</xref>, AMNH, BMNH, USNM), eastern Ecuador (<xref ref-type="bibr" rid="B267">Thomas 1880</xref>, <xref ref-type="bibr" rid="B270">1920</xref>, <xref ref-type="bibr" rid="B252">Schulenberg and Aubrey 1997</xref>, <xref ref-type="bibr" rid="B217">Pitman et al. 2002</xref>, <xref ref-type="bibr" rid="B274">Tirira 2007</xref>, <xref ref-type="bibr" rid="B29">Borman et al. 2007</xref>, <xref ref-type="bibr" rid="B13">Alverson et al. 2008</xref>, <xref ref-type="bibr" rid="B216">Pinto and Tirira 2011b</xref>, BMNH, EPN, FMNH, MCZ, QCAZ), eastern Peru (<xref ref-type="bibr" rid="B270">Thomas 1920</xref>, <xref ref-type="bibr" rid="B104">Grimwood 1969</xref>, <xref ref-type="bibr" rid="B207">Patton et al. 1982</xref>, <xref ref-type="bibr" rid="B266">Terborgh et al. 1984</xref>, <xref ref-type="bibr" rid="B17">Aquino and Encarnación 1986</xref>, <xref ref-type="bibr" rid="B135">Janson and Emmons 1990</xref>, <xref ref-type="bibr" rid="B296">Woodman et al. 1991</xref>, <xref ref-type="bibr" rid="B197">Pacheco et al. 1993</xref>, <xref ref-type="bibr" rid="B219">Pitman et al. 2003</xref>, <xref ref-type="bibr" rid="B218">2004</xref>, <xref ref-type="bibr" rid="B68">Emmons et al. 1994a</xref>, <xref ref-type="bibr" rid="B69">1994b</xref>, <xref ref-type="bibr" rid="B71">Emmons and Romo 1994</xref>, <xref ref-type="bibr" rid="B28">Boddicker 1997</xref>, <xref ref-type="bibr" rid="B67">Emmons 2001</xref>, <xref ref-type="bibr" rid="B239">Rodríguez and Amanzo 2001</xref>, <xref ref-type="bibr" rid="B67">Emmons et al. 2001</xref>, <xref ref-type="bibr" rid="B286">Vriesendorp et al. 2004</xref>, <xref ref-type="bibr" rid="B13">Alverson et al. 2008</xref>, <xref ref-type="bibr" rid="B89">Gilmore et al. 2010</xref>, BMNH, FMNH, MVZ, UMMZ, USNM, ZMB), northwestern Bolivia (<xref ref-type="bibr" rid="B46">Crespo 1959</xref>, <xref ref-type="bibr" rid="B65">Emmons 1991</xref>, <xref ref-type="bibr" rid="B229">Redford and Stearman 1993</xref>, <xref ref-type="bibr" rid="B15">Anderson 1997</xref>, <xref ref-type="bibr" rid="B12">Alverson et al. 2000</xref>, <xref ref-type="bibr" rid="B10">2003</xref>, <xref ref-type="bibr" rid="B10">Alverson 2003</xref>, <xref ref-type="bibr" rid="B237">Ríos-Uzeda and Arispe 2010</xref>), and western Brazil (<xref ref-type="bibr" rid="B35">Calouro 1999</xref>, <xref ref-type="bibr" rid="B143">Kays and Russell 2001</xref>, Vaz 2004, <xref ref-type="bibr" rid="B193">Oliveira 2009</xref>, <xref ref-type="bibr" rid="B164">Magalhães-Pinto et al. 2009</xref>, <xref ref-type="bibr" rid="B244">Sampaio et al. 2010</xref>).</p><!--PageBreak--><!--PageBreak--><p>In Guyana, <italic><tp:taxon-name>Bassaricyon alleni</tp:taxon-name></italic> is recorded only from two specimens, the type of <italic>beddardi</italic> (<xref ref-type="bibr" rid="B220">Pocock 1921a</xref>, see above) and a specimen from Iwokrama Forest (<xref ref-type="bibr" rid="B157">Lim and Engstrom 2005</xref>, at ROM); there are no records to date from either Suriname or French Guiana, where it might be expected to occur (<xref ref-type="bibr" rid="B265">Tate 1939</xref>, <xref ref-type="bibr" rid="B133">Husson 1978</xref>, <xref ref-type="bibr" rid="B285">Voss et al. 2001</xref>, <xref ref-type="bibr" rid="B157">Lim et al. 2005</xref>).</p><p>In Brazil, the only firm records are from southwestern Amazonia (the states of Amazonas and Acre) (<xref ref-type="bibr" rid="B35">Calouro 1999</xref>, <xref ref-type="bibr" rid="B143">Kays and Russell 2001</xref>, Vaz 2004, <xref ref-type="bibr" rid="B193">Oliveira 2009</xref>, <xref ref-type="bibr" rid="B164">Magalhães-Pinto et al. 2009</xref>, <xref ref-type="bibr" rid="B244">Sampaio et al. 2010</xref>), though it is likely to occur also in Roraima and Pará (<xref ref-type="fig" rid="F11">Figures 11</xref>–<xref ref-type="fig" rid="F12">12</xref>). Brazilian Amazonian records of olingos from the state of Roraima, as “<!--PageBreak--><italic><tp:taxon-name>Bassaricyon beddardi</tp:taxon-name></italic>” (<xref ref-type="bibr" rid="B178">Mendes Pontes and Chivers 2002</xref>, <xref ref-type="bibr" rid="B178">Mendes Pontes et al. 2002</xref>, <xref ref-type="bibr" rid="B176">Mendes Pontes 2004</xref>, <xref ref-type="bibr" rid="B177">2009</xref>, <xref ref-type="bibr" rid="B40">Cheida et al. 2006</xref>), are thus far apparently based on misidentifications of kinkajous, <italic><tp:taxon-name>Potos</tp:taxon-name></italic> (<xref ref-type="bibr" rid="B243">Sampaio et al. 2011</xref>).</p><p>The elevational range of <italic><tp:taxon-name>Bassaricyon alleni</tp:taxon-name></italic> as documented by museum specimens extends from sea level to 2000 m. The great majority of records originate from lowland forests below 1000 m, but specimens from Ecuador and Peru (especially from Chanchamayo) have been collected from 1100 to 2000 m (specimens at BMNH, FMNH, USNM). It seems likely that the distribution of <italic><tp:taxon-name>Bassaricyon alleni</tp:taxon-name></italic> extends higher on the eastern slopes of the Andes than that of <italic><tp:taxon-name>Bassaricyon medius</tp:taxon-name></italic> does on the western slopes because of the apparent absence of <italic><tp:taxon-name>Bassaricyon neblina</tp:taxon-name></italic> on the eastern versant of the Andes.</p></tp:treatment-sec><tp:treatment-sec sec-type="Karyotype"><title>Karyotype.</title><p>The karyotype of a male <italic><tp:taxon-name>Bassaricyon alleni</tp:taxon-name></italic> (2n = 38, NF = 68; then identified as “<italic><tp:taxon-name>Bassaricyon gabbii</tp:taxon-name></italic>”) was reported and described by <xref ref-type="bibr" rid="B300">Wurster and Benirschke (1967</xref>, <xref ref-type="bibr" rid="B301">1968</xref>) based on an animal at the National Zoo (Washington, D.C.)—most likely USNM 395837, an adult male received from Leticia, Amazonas District, Colombia (the only male olingo at the zoo at the time).</p></tp:treatment-sec><tp:treatment-sec sec-type="Geographic variation"><title>Geographic variation.</title><p>Some geographic variation is apparent in <italic><tp:taxon-name>Bassaricyon alleni</tp:taxon-name></italic>, and several taxonomic names have been applied to different regional representatives of this species, including in the western Amazon (typical <italic>alleni</italic> <xref ref-type="bibr" rid="B267">Thomas 1880</xref>), Guyana (<italic>beddardi</italic> <xref ref-type="bibr" rid="B220">Pocock 1921a</xref>), and the Eastern Andes of Colombia (<italic>siccatus</italic> <xref ref-type="bibr" rid="B271">Thomas 1927</xref>).</p><p>The most notable morphological distinction that we have observed within <italic><tp:taxon-name>Bassaricyon alleni</tp:taxon-name></italic> is between lowland specimens (from forests below 1000 m) and specimens collected in montane forests above 1000 m in the Eastern Andes (e.g., Chanchamayo and Pozuzo in Peru). Specimens from these higher elevations have somewhat shorter tails and are more brownish (less orange tones in pelage), with notably longer fur, and greater development of black tipping to the fur, though the pelage is not as long and luxurious as in <italic><tp:taxon-name>Bassaricyon neblina</tp:taxon-name></italic>. Press reports of a possibly new species of <italic><tp:taxon-name>Bassaricyon</tp:taxon-name></italic> discovered in the Tabaconas – Namballe National Sanctuary in the Eastern Andes of Peru (e.g., <xref ref-type="bibr" rid="B109">Hance 2012</xref>), where <italic><tp:taxon-name>Bassaricyon alleni</tp:taxon-name></italic> is predicted to occur (<xref ref-type="fig" rid="F11">Figure 11</xref>–<xref ref-type="fig" rid="F12">12</xref>), may refer to such a highland population of <italic><tp:taxon-name>Bassaricyon alleni</tp:taxon-name></italic>.</p><p><italic><tp:taxon-name>Bassaricyon beddardi</tp:taxon-name></italic> of Guyana has often been recognized as a species distinct from <italic><tp:taxon-name>Bassaricyon alleni</tp:taxon-name></italic> in checklists and inventories (e.g., <xref ref-type="bibr" rid="B157">Lim and Engstrom 2005</xref>, <xref ref-type="bibr" rid="B236">Reid and Helgen 2008c</xref>, <xref ref-type="bibr" rid="B243">Sampaio et al. 2011</xref>, <xref ref-type="bibr" rid="B298">Wozencraft 1993</xref>, <xref ref-type="bibr" rid="B299">2005</xref>), but supporting justification has been lacking. The holotype of <italic>beddardi</italic>, originally a zoo animal, appears to be lost (see above). However, both the holotype (as described by Beddard [1900] and <xref ref-type="bibr" rid="B220">Pocock [1921a]</xref>) and a second (and the only additional) specimen from Guyana (ROM 107380, from Iwokrama Forest) closely correspond in their morphological characteristics to Amazonian and Andean specimens of <italic><tp:taxon-name>Bassaricyon alleni</tp:taxon-name></italic>, and our molecular comparisons demonstrate little molecular divergence between the ROM specimen and a specimen of <italic><tp:taxon-name>Bassaricyon alleni</tp:taxon-name></italic> from the Peruvian Amazon (<xref ref-type="table" rid="T1">Table 1</xref>; 1.3% sequence divergence in cytochrome <italic>b</italic>), such that we suggest that <italic><tp:taxon-name>Bassaricyon beddardi</tp:taxon-name></italic> can be regarded as a synonym of <italic><tp:taxon-name>Bassaricyon alleni</tp:taxon-name></italic>. We allocate the name <italic>siccatus</italic> to the synonymy of <italic><tp:taxon-name>Bassaricyon alleni</tp:taxon-name></italic> based on geography and craniodental morphology of the type specimen, but further, more detailed study of geographic variation across the range of <italic><tp:taxon-name>Bassaricyon alleni</tp:taxon-name></italic> would be welcome, perhaps focused in particular on variation across different regions of the Eastern Andes (cf. <xref ref-type="bibr" rid="B270">Thomas 1920</xref>, <xref ref-type="bibr" rid="B271">1927</xref>). At present, we recognize no subspecies within <italic><tp:taxon-name>Bassaricyon alleni</tp:taxon-name></italic>.</p><!--PageBreak--></tp:treatment-sec><tp:treatment-sec sec-type="Notes"><title>Notes.</title><p>Though this is the most widely distributed member of the genus (<xref ref-type="fig" rid="F12">Figure 12</xref>), relatively little is known of this species in the wild. Brief notes about the ecology and behavior of wild <italic><tp:taxon-name>Bassaricyon alleni</tp:taxon-name></italic> are included in the publications of <xref ref-type="bibr" rid="B17">Aquino and Encarnación (1986)</xref>, <xref ref-type="bibr" rid="B64">Emmons (1990</xref>, <xref ref-type="bibr" rid="B65">1991</xref>), <xref ref-type="bibr" rid="B135">Janson and Emmons (1990)</xref>, and <xref ref-type="bibr" rid="B207">Patton et al. (1982)</xref>. However, captive olingos described and discussed in detail by <xref ref-type="bibr" rid="B226">Poglayen-Neuwall and Poglayen-Neuwall (1965)</xref> (also <xref ref-type="bibr" rid="B222">Poglayen-Neuwall 1966</xref>, <xref ref-type="bibr" rid="B225">1989</xref>) were all (or almost all) <italic><tp:taxon-name>Bassaricyon alleni</tp:taxon-name></italic>, originally from the vicinity of Iquitos (Amazonian Peru), such that for behavior under captive conditions, <italic><tp:taxon-name>Bassaricyon alleni</tp:taxon-name></italic> is the best studied member of the genus. Most olingos discussed by <xref ref-type="bibr" rid="B224">Poglayen-Neuwall (1976)</xref> were probably also <italic><tp:taxon-name>Bassaricyon alleni</tp:taxon-name></italic>, though one animal, an adult female named “Ringerl” (<xref ref-type="fig" rid="F15">Figure 15</xref>), was an Olinguito, <italic><tp:taxon-name>Bassaricyon neblina osborni</tp:taxon-name></italic> (see account of <italic><tp:taxon-name>Bassaricyon neblina</tp:taxon-name></italic>, above). <xref ref-type="bibr" rid="B223">Poglayen-Neuwall’s (1973)</xref> delightful popular article, “The Odorous Olingo,” remains one of the most concentrated sources of firsthand information for this species (and olingos in general), discussing how <italic><tp:taxon-name>Bassaricyon alleni</tp:taxon-name></italic> is highly arboreal but will cross open spaces on the ground, is active from sunset to dawn, is predominantly frugivorous but also eats some animal matter (small rodents and lizards, nestling birds, insects, and eggs), has little social organization beyond mother-offspring pairs, displays a high intensity of scent marking in both sexes, flees and releases a foul-smelling odor when threatened, has one young following a 72–74 day gestation period, and that males are aggressive with one another and cannot be housed together. Relevant (and limited) field notes associated with <italic><tp:taxon-name>Bassaricyon alleni</tp:taxon-name></italic> include: “stomach contents fruits and a green vegetable pulp” (USNM 194315); “lactating” on 7 April 1967 (USNM 443717).</p></tp:treatment-sec><tp:treatment-sec sec-type="Specimens examined"><title>Specimens examined.</title><p><bold>Colombia</bold>: AMNH 70532, 142223, BMNH 27.5.3.2 (type of <italic>siccatus</italic>), USNM 281482, 281483, 281484, 281485, 395837, 544415. <bold>Ecuador</bold>: AMNH 67706, BMNH 14.4.25.38, 80.5.6.37 (holotype of <italic>alleni</italic>), EPN “4”, RM0151, FMNH 41501, 41502, MCZ 37920, 37921, 37922, 37923, QCAZ 3371, YPM 1458, 1459. <bold>Guyana</bold>: ROM 107380. <bold>Peru</bold>: AMNH 98653, 98654, 98662, 98709, BMNH 5.11.2.6, 27.1.1.70, 1912.1.15.3, 1922.1.1.17, FMNH 34717, 65787, 65789, 65805, 86908, 86909, 98709, MVZ 153646, 155219, 155220, UMMZ 107907, USNM 194315, 194316, 255121, 255122, ZMB 63197. <bold>Venezuela</bold>: BMNH 99.9.11.25, USNM 443279, 443717, 443718.</p></tp:treatment-sec><tp:treatment-sec><!--Section generated to contain objects referenced in tp:taxon-treatment.--><table-wrap id="T3" position="float" orientation="portrait"><label>Table 3.</label><caption><p>Cranial measurements for olingo species (compiled separately by sex). For each measurement, means are provided, ± standard deviation, with ranges in parentheses.</p></caption><table><tbody><tr><th rowspan="1" colspan="2"/><th rowspan="1" colspan="1"><italic><tp:taxon-name>Bassaricyon gabbii</tp:taxon-name></italic><break/><italic>n</italic>= 11 ♂♂, 11 ♀♀</th><th rowspan="1" colspan="1"><italic><tp:taxon-name>Bassaricyon medius</tp:taxon-name></italic><break/><italic>n</italic>= 18 ♂♂, 27 ♀♀</th><th rowspan="1" colspan="1"><italic><tp:taxon-name>Bassaricyon alleni</tp:taxon-name></italic><break/><italic>n</italic>= 12 ♂♂, 17 ♀♀</th><th rowspan="1" colspan="1"><italic><tp:taxon-name>Bassaricyon neblina</tp:taxon-name></italic><break/><italic>n</italic>= 10 ♂♂, 9 ♀♀</th></tr><tr><td rowspan="2" colspan="1">CBL</td><td rowspan="1" colspan="1"><bold>♂♂</bold></td><td rowspan="1" colspan="1">80.8 ± 1.50<break/>(78.1 - 83.0)</td><td rowspan="1" colspan="1">79.4 ± 2.67<break/>(74.5 - 85.1)</td><td rowspan="1" colspan="1">79.4 ± 1.81<break/>(76.5 - 82.8)</td><td rowspan="1" colspan="1">74.5 ± 3.26<break/>(70.1 - 79.5)</td></tr><tr><td rowspan="1" colspan="1"><bold>♀♀</bold></td><td rowspan="1" colspan="1">78.2 ± 1.75<break/>(75.0 - 80.2)</td><td rowspan="1" colspan="1">77.3 ± 2.70<break/>(70.8 - 82.3)</td><td rowspan="1" colspan="1">77.0 ± 2.24<break/>(73.1 - 80.5)</td><td rowspan="1" colspan="1">75.1 ± 1.49<break/>(72.9 - 77.9)</td></tr><tr><td rowspan="2" colspan="1">ZYG</td><td rowspan="1" colspan="1"><bold>♂♂</bold></td><td rowspan="1" colspan="1">55.2 ± 2.76<break/>(49.5 - 58.7)</td><td rowspan="1" colspan="1">52.0 ± 2.66<break/>(48.3 - 56.7)</td><td rowspan="1" colspan="1">51.6 ± 1.02<break/>(49.0 - 52.8)</td><td rowspan="1" colspan="1">50.1 ± 3.02<break/>(46.2 - 54.4)</td></tr><tr><td rowspan="1" colspan="1"><bold>♀♀</bold></td><td rowspan="1" colspan="1">51.3 ± 1.90<break/>(48.1 - 54.4)</td><td rowspan="1" colspan="1">50.0 ± 2.50<break/>(44.4 - 54.0)</td><td rowspan="1" colspan="1">50.2 ± 0.99<break/>(48.6 - 52.2)</td><td rowspan="1" colspan="1">49.0 ± 2.69<break/>(44.6 - 53.0)</td></tr><tr><td rowspan="2" colspan="1">BBC</td><td rowspan="1" colspan="1"><bold>♂♂</bold></td><td rowspan="1" colspan="1">36.1 ± 0.86<break/>(34.3 - 37.6)</td><td rowspan="1" colspan="1">35.1 ± 1.16<break/>(32.9 - 37.5)</td><td rowspan="1" colspan="1">35.4 ± 0.80<break/>(34.2 - 36.8)</td><td rowspan="1" colspan="1">34.6 ± 1.62<break/>(32.4 - 37.5)</td></tr><tr><td rowspan="1" colspan="1"><bold>♀♀</bold></td><td rowspan="1" colspan="1">35.7 ± 1.34<break/>(33.1 - 37.5)</td><td rowspan="1" colspan="1">34.6 ± 1.20<break/>(32.0 - 37.2)</td><td rowspan="1" colspan="1">34.9 ± 0.91<break/>(33.3 - 36.8)</td><td rowspan="1" colspan="1">34.2 ± 1.62<break/>(31.0 - 36.6)</td></tr><tr><td rowspan="2" colspan="1">HBC</td><td rowspan="1" colspan="1"><bold>♂♂</bold></td><td rowspan="1" colspan="1">28.7 ± 0.88<break/>(26.4 - 29.7)</td><td rowspan="1" colspan="1">27.6 ± 0.84<break/>(26.5 - 29.3)</td><td rowspan="1" colspan="1">27.4 ± 0.73<break/>(26.2 - 28.5)</td><td rowspan="1" colspan="1">27.4 ± 0.61<break/>(26.5 - 28.3)</td></tr><tr><td rowspan="1" colspan="1"><bold>♀♀</bold></td><td rowspan="1" colspan="1">27.9 ± 0.74<break/>(26.9 - 28.8)</td><td rowspan="1" colspan="1">26.9 ± 0.90<break/>(25.4 - 28.5)</td><td rowspan="1" colspan="1">26.9 ± 0.63<break/>(26.0 - 28.1)</td><td rowspan="1" colspan="1">26.5 ± 0.93<break/>(24.9 - 27.8)</td></tr><tr><td rowspan="2" colspan="1">MTR</td><td rowspan="1" colspan="1"><bold>♂♂</bold></td><td rowspan="1" colspan="1">28.5 ± 0.50<break/>(27.8 - 29.3)</td><td rowspan="1" colspan="1">28.6 ± 0.87<break/>(27.0 - 30.4)</td><td rowspan="1" colspan="1">28.4 ± 0.83<break/>(26.5 - 29.5)</td><td rowspan="1" colspan="1">26.5 ± 1.38<break/>(24.5 - 28.7)</td></tr><tr><td rowspan="1" colspan="1"><bold>♀♀</bold></td><td rowspan="1" colspan="1">27.3 ± 1.02<break/>(26.0 - 29.0)</td><td rowspan="1" colspan="1">27.7 ± 0.90<break/>(25.6 - 29.1)</td><td rowspan="1" colspan="1">27.3 ± 0.69<break/>(26.1 - 28.5)</td><td rowspan="1" colspan="1">26.9 ± 0.88<break/>(25.8 - 28.3)</td></tr><tr><td rowspan="2" colspan="1">CC</td><td rowspan="1" colspan="1"><bold>♂♂</bold></td><td rowspan="1" colspan="1">18.7 ± 1.12<break/>(17.2 - 20.4)</td><td rowspan="1" colspan="1">16.4 ± 0.92<break/>(15.0 - 17.9)</td><td rowspan="1" colspan="1">16.8 ± 0.51<break/>(15.8 - 17.6)</td><td rowspan="1" colspan="1">15.9 ± 0.94<break/>(14.7 - 17.1)</td></tr><tr><td rowspan="1" colspan="1"><bold>♀♀</bold></td><td rowspan="1" colspan="1">16.9 ± 0.76<break/>(15.6 - 17.9)</td><td rowspan="1" colspan="1">15.7 ± 0.80<break/>(14.5 - 17.2)</td><td rowspan="1" colspan="1">15.9 ± 0.55<break/>(14.8 - 16.8)</td><td rowspan="1" colspan="1">15.7 ± 0.47<break/>(14.9 - 16.4)</td></tr><tr><td rowspan="2" colspan="1">WPP</td><td rowspan="1" colspan="1"><bold>♂♂</bold></td><td rowspan="1" colspan="1">11.3 ± 1.27<break/>(9.0 - 12.9)</td><td rowspan="1" colspan="1">10.3 ± 0.95<break/>(8.4 - 12.1)</td><td rowspan="1" colspan="1">10.4 ± 0.82<break/>(8.7 - 11.8)</td><td rowspan="1" colspan="1">11.7 ± 1.05<break/>(10.6 - 14.0)</td></tr><tr><td rowspan="1" colspan="1"><bold>♀♀</bold></td><td rowspan="1" colspan="1">10.7 ± 0.99<break/>(9.3 - 12.7)</td><td rowspan="1" colspan="1">10.3 ± 0.90<break/>(9.0 - 13.0)</td><td rowspan="1" colspan="1">9.9 ± 0.89<break/>(8.2 - 11.7)</td><td rowspan="1" colspan="1">11.6 ± 0.87<break/>(10.5 - 12.7)</td></tr><tr><td rowspan="2" colspan="1">LPP</td><td rowspan="1" colspan="1"><bold>♂♂</bold></td><td rowspan="1" colspan="1">12.3 ± 0.99<break/>(10.7 - 14.0)</td><td rowspan="1" colspan="1">10.2 ± 0.88<break/>(7.9 - 11.7)</td><td rowspan="1" colspan="1">10.8 ± 1.21<break/>(9.3 - 12.9)</td><td rowspan="1" colspan="1">11.2 ± 1.24<break/>(9.2 - 12.7)</td></tr><tr><td rowspan="1" colspan="1"><bold>♀♀</bold></td><td rowspan="1" colspan="1">10.8 ± 0.77<break/>(9.7 - 12.0)</td><td rowspan="1" colspan="1">10.1 ± 0.90<break/>(8.1 - 11.8)</td><td rowspan="1" colspan="1">10.4 ± 0.67<break/>(8.7 - 11.6)</td><td rowspan="1" colspan="1">11.1 ± 0.82<break/>(9.7 - 12.3)</td></tr><tr><td rowspan="2" colspan="1">LAB</td><td rowspan="1" colspan="1"><bold>♂♂</bold></td><td rowspan="1" colspan="1">13.8 ± 0.63<break/>(12.9 - 14.7)</td><td rowspan="1" colspan="1">14.0 ± 0.81<break/>(12.8 - 15.6)</td><td rowspan="1" colspan="1">15.1 ± 0.76<break/>(14.1 - 16.8)</td><td rowspan="1" colspan="1">11.8 ± 0.76<break/>(10.9 - 13.3)</td></tr><tr><td rowspan="1" colspan="1"><bold>♀♀</bold></td><td rowspan="1" colspan="1">13.8 ± 0.67<break/>(12.9 - 14.8)</td><td rowspan="1" colspan="1">14.0 ± 0.80<break/>(12.6 - 15.2)</td><td rowspan="1" colspan="1">14.4 ± 0.81<break/>(13.0 - 15.6)</td><td rowspan="1" colspan="1">12.2 ± 0.51<break/>(11.0 - 12.7)</td></tr><tr><td rowspan="2" colspan="1">EAM</td><td rowspan="1" colspan="1"><bold>♂♂</bold></td><td rowspan="1" colspan="1">3.6 ± 0.47<break/>(2.6 - 4.2)</td><td rowspan="1" colspan="1">3.9 ± 0.33<break/>(3.4 - 4.5)</td><td rowspan="1" colspan="1">3.8 ± 0.40<break/>(3.2 - 4.5)</td><td rowspan="1" colspan="1">2.9 ± 0.22<break/>(2.5 - 3.1)</td></tr><tr><td rowspan="1" colspan="1"><bold>♀♀</bold></td><td rowspan="1" colspan="1">3.6 ± 0.39<break/>(3.0 - 4.2)</td><td rowspan="1" colspan="1">3.9 ± 0.30<break/>(3.5 - 4.7)</td><td rowspan="1" colspan="1">3.8 ± 0.36<break/>(3.2 - 4.4)</td><td rowspan="1" colspan="1">3.2 ± 0.33<break/>(2.6 - 3.5)</td></tr></tbody></table></table-wrap><table-wrap id="T4" position="float" orientation="portrait"><label>Table 4.</label><caption><p>Selected dental measurements of olingo species. For each measurement, means are provided, ± standard deviation, with ranges in parentheses.</p></caption><table><tbody><tr><th rowspan="1" colspan="1"/><th rowspan="1" colspan="1"><italic><tp:taxon-name>Bassaricyon gabbii</tp:taxon-name></italic><break/><italic>n</italic>= 22</th><th rowspan="1" colspan="1"><italic><tp:taxon-name>Bassaricyon medius</tp:taxon-name></italic><break/><italic>n</italic>= 45</th><th rowspan="1" colspan="1"><italic><tp:taxon-name>Bassaricyon alleni</tp:taxon-name></italic><break/><italic>n</italic>= 34</th><th rowspan="1" colspan="1"><italic><tp:taxon-name>Bassaricyon neblina</tp:taxon-name></italic><break/><italic>n</italic>= 19</th></tr><tr><td rowspan="1" colspan="1">p1 width</td><td rowspan="1" colspan="1">1.7 ± 0.17<break/>(1.4 - 2.1)</td><td rowspan="1" colspan="1">1.7 ± 0.13<break/>(1.4 - 2.0)</td><td rowspan="1" colspan="1">1.7 ± 0.12<break/>(1.5 - 1.9)</td><td rowspan="1" colspan="1">1.6 ± 0.13<break/>(1.4 - 1.8)</td></tr><tr><td rowspan="1" colspan="1">p2 width</td><td rowspan="1" colspan="1">2.4 ± 0.24<break/>(2.0 - 2.8)</td><td rowspan="1" colspan="1">2.2 ± 0.18<break/>(1.8 - 2.6)</td><td rowspan="1" colspan="1">2.2 ± 0.15<break/>(1.9 - 2.5)</td><td rowspan="1" colspan="1">2.1 ± 0.17<break/>(1.9 - 2.5)</td></tr><tr><td rowspan="1" colspan="1">p3 width</td><td rowspan="1" colspan="1">2.7 ± 0.21<break/>(2.3 - 3.0)</td><td rowspan="1" colspan="1">2.5 ± 0.18<break/>(2.2 - 2.9)</td><td rowspan="1" colspan="1">2.6 ± 0.16<break/>(2.2 - 2.9)</td><td rowspan="1" colspan="1">2.4 ± 0.22<break/>(2.1 - 2.9)</td></tr><tr><td rowspan="1" colspan="1">p4 width</td><td rowspan="1" colspan="1">3.4 ± 0.27<break/>(3.0 - 3.9)</td><td rowspan="1" colspan="1">3.2 ± 0.18<break/>(2.8 - 3.6)</td><td rowspan="1" colspan="1">3.4 ± 0.21<break/>(2.8 - 3.7)</td><td rowspan="1" colspan="1">3.3 ± 0.15<break/>(3.0 - 3.7)</td></tr><tr><td rowspan="1" colspan="1">P2 width</td><td rowspan="1" colspan="1">2.4 ± 0.24<break/>(2.1 - 2.9)</td><td rowspan="1" colspan="1">2.3 ± 0.19<break/>(1.9 - 2.8)</td><td rowspan="1" colspan="1">2.2 ± 0.17<break/>(1.9 - 2.7)</td><td rowspan="1" colspan="1">2.1 ± 0.19<break/>(1.8 - 2.5)</td></tr><tr><td rowspan="1" colspan="1">P3 width</td><td rowspan="1" colspan="1">2.9 ± 0.22<break/>(2.5 - 3.3)</td><td rowspan="1" colspan="1">3.0 ± 0.29<break/>(2.5 - 3.6)</td><td rowspan="1" colspan="1">3.0 ± 0.22<break/>(2.6 - 3.5)</td><td rowspan="1" colspan="1">2.9 ± 0.21<break/>(2.6 - 3.4)</td></tr><tr><td rowspan="1" colspan="1">P4 length</td><td rowspan="1" colspan="1">4.4 ± 0.24<break/>(3.9 - 4.8)</td><td rowspan="1" colspan="1">4.2 ± 0.27<break/>(3.6 - 4.9)</td><td rowspan="1" colspan="1">4.2 ± 0.20<break/>(3.8 - 4.6)</td><td rowspan="1" colspan="1">4.5 ± 0.24<break/>(4.1 - 4.9)</td></tr><tr><td rowspan="1" colspan="1">P4 width</td><td rowspan="1" colspan="1">5.1 ± 0.35<break/>(4.5 - 5.6)</td><td rowspan="1" colspan="1">4.7 ± 0.26<break/>(4.2 - 5.4)</td><td rowspan="1" colspan="1">4.8 ± 0.23<break/>(4.4 - 5.6)</td><td rowspan="1" colspan="1">5.0 ± 0.40<break/>(4.5 - 5.9)</td></tr><tr><td rowspan="1" colspan="1">M1 length</td><td rowspan="1" colspan="1">5. 0 ± 0.27<break/>(4.4 - 5.4)</td><td rowspan="1" colspan="1">5.0 ± 0.29<break/>(4.3 - 5.6)</td><td rowspan="1" colspan="1">5.1 ± 0.21<break/>(4.6 - 5.5)</td><td rowspan="1" colspan="1">5.3 ± 0.35<break/>(4.8 - 6.1)</td></tr><tr><td rowspan="1" colspan="1">M1 width</td><td rowspan="1" colspan="1">5.5 ± 0.30<break/>(4.7 - 5.9)</td><td rowspan="1" colspan="1">5.3 ± 0.32<break/>(4.7 - 5.9)</td><td rowspan="1" colspan="1">5.5 ± 0.28<break/>(4.9 - 6.0)</td><td rowspan="1" colspan="1">5.8 ± 0.31<break/>(5.4 - 6.4)</td></tr><tr><td rowspan="1" colspan="1">M2 length</td><td rowspan="1" colspan="1">3.7 ± 0.32<break/>(2.8 - 4.1)</td><td rowspan="1" colspan="1">4.0 ± 0.25<break/>(3.2 - 4.4)</td><td rowspan="1" colspan="1">3.8 ± 0.27<break/>(3.3 - 4.4)</td><td rowspan="1" colspan="1">3.8 ± 0.35<break/>(3.3 - 4.4)</td></tr><tr><td rowspan="1" colspan="1">M2 width</td><td rowspan="1" colspan="1">4.6 ± 0.38<break/>(4.0 - 5.3)</td><td rowspan="1" colspan="1">4.7 ± 0.27<break/>(4.1 - 5.2)</td><td rowspan="1" colspan="1">4.7 ± 0.28<break/>(4.0 - 5.2)</td><td rowspan="1" colspan="1">4.8 ± 0.24<break/>(4.4 - 5.4)</td></tr><tr><td rowspan="1" colspan="1">m1 length</td><td rowspan="1" colspan="1">5.6 ± 0.31<break/>(5.0 - 6.3)</td><td rowspan="1" colspan="1">5.7 ± 0.26<break/>(4.9 - 6.2)</td><td rowspan="1" colspan="1">5.6 ± 0.22<break/>(5.2 - 6.0)</td><td rowspan="1" colspan="1">5.8 ± 0.29<break/>(5.4 - 6.3)</td></tr><tr><td rowspan="1" colspan="1">m1 width</td><td rowspan="1" colspan="1">4.3 ± 0.29<break/>(3.8 - 4.9)</td><td rowspan="1" colspan="1">4.3 ± 0.21<break/>(3.9 - 4.7)</td><td rowspan="1" colspan="1">4.3 ± 0.23<break/>(3.7 - 4.8)</td><td rowspan="1" colspan="1">4.8 ± 0.22<break/>(4.5 - 5.3)</td></tr><tr><td rowspan="1" colspan="1">m2 length</td><td rowspan="1" colspan="1">4.8 ± 0.25<break/>(4.4 - 5.3)</td><td rowspan="1" colspan="1">5.1 ± 0.36<break/>(4.2 - 5.7)</td><td rowspan="1" colspan="1">4.8 ± 0.25<break/>(4.4 - 5.4)</td><td rowspan="1" colspan="1">5.0 ± 0.35<break/>(4.4 - 5.6)</td></tr><tr><td rowspan="1" colspan="1">m2 width</td><td rowspan="1" colspan="1">3.8 ± 0.24<break/>(3.3 - 4.2)</td><td rowspan="1" colspan="1">3.7 ± 0.24<break/>(3.2 - 4.2)</td><td rowspan="1" colspan="1">3.7 ± 0.19<break/>(3.3 - 4.0)</td><td rowspan="1" colspan="1">3.8 ± 0.17<break/>(3.5 - 4.1)</td></tr></tbody></table></table-wrap><table-wrap id="T2" position="float" orientation="portrait"><label>Table 2.</label><caption><p>Percentage sequence divergence in cytochrome <italic>b</italic> sequences (Kimura 2-Parameter) among specimens of <italic><tp:taxon-name>Bassaricyon</tp:taxon-name></italic> (numbers 1-11) and other <tp:taxon-name>Procyonidae</tp:taxon-name> (numbers 12-18) in our analyses (see <xref ref-type="table" rid="T1">Table 1</xref>, <xref ref-type="fig" rid="F1">Figure 1</xref>). Numbers across the top row match numbered samples in the vertical column.</p></caption><table><tbody><tr><th rowspan="1" colspan="1"/><th rowspan="1" colspan="1">1</th><th rowspan="1" colspan="1">2</th><th rowspan="1" colspan="1">3</th><th rowspan="1" colspan="1">4</th><th rowspan="1" colspan="1">5</th><th rowspan="1" colspan="1">6</th><th rowspan="1" colspan="1">7</th><th rowspan="1" colspan="1">8</th><th rowspan="1" colspan="1">9</th><th rowspan="1" colspan="1">10</th><th rowspan="1" colspan="1">11</th><th rowspan="1" colspan="1">12</th><th rowspan="1" colspan="1">13</th><th rowspan="1" colspan="1">14</th><th rowspan="1" colspan="1">15</th><th rowspan="1" colspan="1">16</th><th rowspan="1" colspan="1">17</th></tr><tr><td rowspan="1" colspan="1">1. <italic><tp:taxon-name>Bassaricyon medius orinomus</tp:taxon-name></italic> (Panama)</td><td rowspan="1" colspan="1"/><td rowspan="1" colspan="1"/><td rowspan="1" colspan="1"/><td rowspan="1" colspan="1"/><td rowspan="1" colspan="1"/><td rowspan="1" colspan="1"/><td rowspan="1" colspan="1"/><td rowspan="1" colspan="1"/><td rowspan="1" colspan="1"/><td rowspan="1" colspan="1"/><td rowspan="1" colspan="1"/><td rowspan="1" colspan="1"/><td rowspan="1" colspan="1"/><td rowspan="1" colspan="1"/><td rowspan="1" colspan="1"/><td rowspan="1" colspan="1"/><td rowspan="1" colspan="1"/></tr><tr><td rowspan="1" colspan="1">2. <italic><tp:taxon-name>Bassaricyon medius orinomus</tp:taxon-name></italic> (Panama)</td><td rowspan="1" colspan="1">0.2</td><td rowspan="1" colspan="1"/><td rowspan="1" colspan="1"/><td rowspan="1" colspan="1"/><td rowspan="1" colspan="1"/><td rowspan="1" colspan="1"/><td rowspan="1" colspan="1"/><td rowspan="1" colspan="1"/><td rowspan="1" colspan="1"/><td rowspan="1" colspan="1"/><td rowspan="1" colspan="1"/><td rowspan="1" colspan="1"/><td rowspan="1" colspan="1"/><td rowspan="1" colspan="1"/><td rowspan="1" colspan="1"/><td rowspan="1" colspan="1"/><td rowspan="1" colspan="1"/></tr><tr><td rowspan="1" colspan="1">3. <italic><tp:taxon-name>Bassaricyon medius orinomus</tp:taxon-name></italic> (Panama)</td><td rowspan="1" colspan="1">0.3</td><td rowspan="1" colspan="1">0.4</td><td rowspan="1" colspan="1"/><td rowspan="1" colspan="1"/><td rowspan="1" colspan="1"/><td rowspan="1" colspan="1"/><td rowspan="1" colspan="1"/><td rowspan="1" colspan="1"/><td rowspan="1" colspan="1"/><td rowspan="1" colspan="1"/><td rowspan="1" colspan="1"/><td rowspan="1" colspan="1"/><td rowspan="1" colspan="1"/><td rowspan="1" colspan="1"/><td rowspan="1" colspan="1"/><td rowspan="1" colspan="1"/><td rowspan="1" colspan="1"/></tr><tr><td rowspan="1" colspan="1">4. <italic><tp:taxon-name>Bassaricyon medius medius</tp:taxon-name></italic> (Ecuador)</td><td rowspan="1" colspan="1">1.9</td><td rowspan="1" colspan="1">1.9</td><td rowspan="1" colspan="1">1.6</td><td rowspan="1" colspan="1"/><td rowspan="1" colspan="1"/><td rowspan="1" colspan="1"/><td rowspan="1" colspan="1"/><td rowspan="1" colspan="1"/><td rowspan="1" colspan="1"/><td rowspan="1" colspan="1"/><td rowspan="1" colspan="1"/><td rowspan="1" colspan="1"/><td rowspan="1" colspan="1"/><td rowspan="1" colspan="1"/><td rowspan="1" colspan="1"/><td rowspan="1" colspan="1"/><td rowspan="1" colspan="1"/></tr><tr><td rowspan="1" colspan="1">5. <italic><tp:taxon-name>Bassaricyon medius medius</tp:taxon-name></italic> (Ecuador)</td><td rowspan="1" colspan="1">1.9</td><td rowspan="1" colspan="1">2.0</td><td rowspan="1" colspan="1">1.6</td><td rowspan="1" colspan="1">0.1</td><td rowspan="1" colspan="1"/><td rowspan="1" colspan="1"/><td rowspan="1" colspan="1"/><td rowspan="1" colspan="1"/><td rowspan="1" colspan="1"/><td rowspan="1" colspan="1"/><td rowspan="1" colspan="1"/><td rowspan="1" colspan="1"/><td rowspan="1" colspan="1"/><td rowspan="1" colspan="1"/><td rowspan="1" colspan="1"/><td rowspan="1" colspan="1"/><td rowspan="1" colspan="1"/></tr><tr><td rowspan="1" colspan="1">6. <italic><tp:taxon-name>Bassaricyon alleni</tp:taxon-name></italic> (Guyana)</td><td rowspan="1" colspan="1">6.9</td><td rowspan="1" colspan="1">7.0</td><td rowspan="1" colspan="1">6.6</td><td rowspan="1" colspan="1">7.2</td><td rowspan="1" colspan="1">7.4</td><td rowspan="1" colspan="1"/><td rowspan="1" colspan="1"/><td rowspan="1" colspan="1"/><td rowspan="1" colspan="1"/><td rowspan="1" colspan="1"/><td rowspan="1" colspan="1"/><td rowspan="1" colspan="1"/><td rowspan="1" colspan="1"/><td rowspan="1" colspan="1"/><td rowspan="1" colspan="1"/><td rowspan="1" colspan="1"/><td rowspan="1" colspan="1"/></tr><tr><td rowspan="1" colspan="1">7. <italic><tp:taxon-name>Bassaricyon alleni</tp:taxon-name></italic> (Peru)</td><td rowspan="1" colspan="1">6.3</td><td rowspan="1" colspan="1">6.4</td><td rowspan="1" colspan="1">6.0</td><td rowspan="1" colspan="1">6.3</td><td rowspan="1" colspan="1">6.5</td><td rowspan="1" colspan="1">1.3</td><td rowspan="1" colspan="1"/><td rowspan="1" colspan="1"/><td rowspan="1" colspan="1"/><td rowspan="1" colspan="1"/><td rowspan="1" colspan="1"/><td rowspan="1" colspan="1"/><td rowspan="1" colspan="1"/><td rowspan="1" colspan="1"/><td rowspan="1" colspan="1"/><td rowspan="1" colspan="1"/><td rowspan="1" colspan="1"/></tr><tr><td rowspan="1" colspan="1">8. <italic><tp:taxon-name>Bassaricyon gabbii</tp:taxon-name></italic> (Costa Rica)</td><td rowspan="1" colspan="1">7.3</td><td rowspan="1" colspan="1">7.1</td><td rowspan="1" colspan="1">7.0</td><td rowspan="1" colspan="1">6.9</td><td rowspan="1" colspan="1">6.7</td><td rowspan="1" colspan="1">6.3</td><td rowspan="1" colspan="1">6.6</td><td rowspan="1" colspan="1"/><td rowspan="1" colspan="1"/><td rowspan="1" colspan="1"/><td rowspan="1" colspan="1"/><td rowspan="1" colspan="1"/><td rowspan="1" colspan="1"/><td rowspan="1" colspan="1"/><td rowspan="1" colspan="1"/><td rowspan="1" colspan="1"/><td rowspan="1" colspan="1"/></tr><tr><td rowspan="1" colspan="1">9. <italic><tp:taxon-name>Bassaricyon neblina neblina</tp:taxon-name></italic> (Ecuador)</td><td rowspan="1" colspan="1">10.1</td><td rowspan="1" colspan="1">10.1</td><td rowspan="1" colspan="1">9.8</td><td rowspan="1" colspan="1">10.4</td><td rowspan="1" colspan="1">10.6</td><td rowspan="1" colspan="1">11.3</td><td rowspan="1" colspan="1">11.0</td><td rowspan="1" colspan="1">9.9</td><td rowspan="1" colspan="1"/><td rowspan="1" colspan="1"/><td rowspan="1" colspan="1"/><td rowspan="1" colspan="1"/><td rowspan="1" colspan="1"/><td rowspan="1" colspan="1"/><td rowspan="1" colspan="1"/><td rowspan="1" colspan="1"/><td rowspan="1" colspan="1"/></tr><tr><td rowspan="1" colspan="1">10. <italic><tp:taxon-name>Bassaricyon neblina neblina</tp:taxon-name></italic> (Ecuador)</td><td rowspan="1" colspan="1">10.1</td><td rowspan="1" colspan="1">10.1</td><td rowspan="1" colspan="1">9.8</td><td rowspan="1" colspan="1">10.5</td><td rowspan="1" colspan="1">10.6</td><td rowspan="1" colspan="1">11.3</td><td rowspan="1" colspan="1">11.0</td><td rowspan="1" colspan="1">9.9</td><td rowspan="1" colspan="1">0.0</td><td rowspan="1" colspan="1"/><td rowspan="1" colspan="1"/><td rowspan="1" colspan="1"/><td rowspan="1" colspan="1"/><td rowspan="1" colspan="1"/><td rowspan="1" colspan="1"/><td rowspan="1" colspan="1"/><td rowspan="1" colspan="1"/></tr><tr><td rowspan="1" colspan="1">11. <italic><tp:taxon-name>Bassaricyon neblina osborni</tp:taxon-name></italic> (Colombia)</td><td rowspan="1" colspan="1">10.0</td><td rowspan="1" colspan="1">9.9</td><td rowspan="1" colspan="1">9.6</td><td rowspan="1" colspan="1">10.3</td><td rowspan="1" colspan="1">10.4</td><td rowspan="1" colspan="1">11.2</td><td rowspan="1" colspan="1">10.6</td><td rowspan="1" colspan="1">10.4</td><td rowspan="1" colspan="1">1.6</td><td rowspan="1" colspan="1">1.6</td><td rowspan="1" colspan="1"/><td rowspan="1" colspan="1"/><td rowspan="1" colspan="1"/><td rowspan="1" colspan="1"/><td rowspan="1" colspan="1"/><td rowspan="1" colspan="1"/><td rowspan="1" colspan="1"/></tr><tr><td rowspan="1" colspan="1">12. <italic><tp:taxon-name>Potos flavus</tp:taxon-name></italic></td><td rowspan="1" colspan="1">28.7</td><td rowspan="1" colspan="1">28.9</td><td rowspan="1" colspan="1">28.7</td><td rowspan="1" colspan="1">29.5</td><td rowspan="1" colspan="1">29.5</td><td rowspan="1" colspan="1">29.8</td><td rowspan="1" colspan="1">29.0</td><td rowspan="1" colspan="1">28.1</td><td rowspan="1" colspan="1">29.8</td><td rowspan="1" colspan="1">29.9</td><td rowspan="1" colspan="1">28.9</td><td rowspan="1" colspan="1"/><td rowspan="1" colspan="1"/><td rowspan="1" colspan="1"/><td rowspan="1" colspan="1"/><td rowspan="1" colspan="1"/><td rowspan="1" colspan="1"/></tr><tr><td rowspan="1" colspan="1">13. <italic><tp:taxon-name>Procyon lotor</tp:taxon-name></italic></td><td rowspan="1" colspan="1">34.8</td><td rowspan="1" colspan="1">34.3</td><td rowspan="1" colspan="1">34.3</td><td rowspan="1" colspan="1">35.2</td><td rowspan="1" colspan="1">34.9</td><td rowspan="1" colspan="1">35.6</td><td rowspan="1" colspan="1">34.9</td><td rowspan="1" colspan="1">33.0</td><td rowspan="1" colspan="1">33.8</td><td rowspan="1" colspan="1">33.7</td><td rowspan="1" colspan="1">32.7</td><td rowspan="1" colspan="1">27.3</td><td rowspan="1" colspan="1"/><td rowspan="1" colspan="1"/><td rowspan="1" colspan="1"/><td rowspan="1" colspan="1"/><td rowspan="1" colspan="1"/></tr><tr><td rowspan="1" colspan="1">14. <italic><tp:taxon-name>Procyon cancrivorus</tp:taxon-name></italic></td><td rowspan="1" colspan="1">31.9</td><td rowspan="1" colspan="1">31.2</td><td rowspan="1" colspan="1">31.2</td><td rowspan="1" colspan="1">32.2</td><td rowspan="1" colspan="1">32.0</td><td rowspan="1" colspan="1">32.1</td><td rowspan="1" colspan="1">29.9</td><td rowspan="1" colspan="1">31.9</td><td rowspan="1" colspan="1">32.0</td><td rowspan="1" colspan="1">31.8</td><td rowspan="1" colspan="1">30.4</td><td rowspan="1" colspan="1">29.4</td><td rowspan="1" colspan="1">13.1</td><td rowspan="1" colspan="1"/><td rowspan="1" colspan="1"/><td rowspan="1" colspan="1"/><td rowspan="1" colspan="1"/></tr><tr><td rowspan="1" colspan="1">15. <italic><tp:taxon-name>Bassariscus astutus</tp:taxon-name></italic></td><td rowspan="1" colspan="1">30.7</td><td rowspan="1" colspan="1">30.5</td><td rowspan="1" colspan="1">30.0</td><td rowspan="1" colspan="1">29.8</td><td rowspan="1" colspan="1">30.0</td><td rowspan="1" colspan="1">30.8</td><td rowspan="1" colspan="1">30.0</td><td rowspan="1" colspan="1">29.4</td><td rowspan="1" colspan="1">29.3</td><td rowspan="1" colspan="1">29.1</td><td rowspan="1" colspan="1">29.5</td><td rowspan="1" colspan="1">29.6</td><td rowspan="1" colspan="1">20.7</td><td rowspan="1" colspan="1">17.8</td><td rowspan="1" colspan="1"/><td rowspan="1" colspan="1"/><td rowspan="1" colspan="1"/></tr><tr><td rowspan="1" colspan="1">16. <italic><tp:taxon-name>Bassariscus sumichrasti</tp:taxon-name></italic></td><td rowspan="1" colspan="1">28.1</td><td rowspan="1" colspan="1">27.4</td><td rowspan="1" colspan="1">27.7</td><td rowspan="1" colspan="1">27.7</td><td rowspan="1" colspan="1">27.9</td><td rowspan="1" colspan="1">27.7</td><td rowspan="1" colspan="1">25.7</td><td rowspan="1" colspan="1">28.3</td><td rowspan="1" colspan="1">26.2</td><td rowspan="1" colspan="1">26.1</td><td rowspan="1" colspan="1">25.6</td><td rowspan="1" colspan="1">26.8</td><td rowspan="1" colspan="1">17.1</td><td rowspan="1" colspan="1">18.3</td><td rowspan="1" colspan="1">15.8</td><td rowspan="1" colspan="1"/><td rowspan="1" colspan="1"/></tr><tr><td rowspan="1" colspan="1">17. <italic><tp:taxon-name>Nasua nasua</tp:taxon-name></italic></td><td rowspan="1" colspan="1">26.8</td><td rowspan="1" colspan="1">26.7</td><td rowspan="1" colspan="1">26.7</td><td rowspan="1" colspan="1">28.1</td><td rowspan="1" colspan="1">28.4</td><td rowspan="1" colspan="1">25.4</td><td rowspan="1" colspan="1">24.1</td><td rowspan="1" colspan="1">25.7</td><td rowspan="1" colspan="1">25.0</td><td rowspan="1" colspan="1">24.8</td><td rowspan="1" colspan="1">24.1</td><td rowspan="1" colspan="1">35.6</td><td rowspan="1" colspan="1">35.8</td><td rowspan="1" colspan="1">30.3</td><td rowspan="1" colspan="1">30.5</td><td rowspan="1" colspan="1">29.1</td><td rowspan="1" colspan="1"/></tr><tr><td rowspan="1" colspan="1">18. <italic><tp:taxon-name>Nasua narica</tp:taxon-name></italic></td><td rowspan="1" colspan="1">30.3</td><td rowspan="1" colspan="1">29.7</td><td rowspan="1" colspan="1">30.0</td><td rowspan="1" colspan="1">30.2</td><td rowspan="1" colspan="1">30.0</td><td rowspan="1" colspan="1">29.0</td><td rowspan="1" colspan="1">29.2</td><td rowspan="1" colspan="1">28.8</td><td rowspan="1" colspan="1">25.1</td><td rowspan="1" colspan="1">25.1</td><td rowspan="1" colspan="1">24.2</td><td rowspan="1" colspan="1">31.3</td><td rowspan="1" colspan="1">29.7</td><td rowspan="1" colspan="1">26.4</td><td rowspan="1" colspan="1">27.3</td><td rowspan="1" colspan="1">26.3</td><td rowspan="1" colspan="1">20.4</td></tr></tbody></table></table-wrap><table-wrap id="T1" position="float" orientation="portrait"><label>Table 1.</label><caption><p>List of samples (and associated information) used in phylogenetic analysis. Boldfaced entries represent samples newly sequenced in this study.</p></caption><table><tbody><tr><th rowspan="2" colspan="1">SPECIES</th><th rowspan="2" colspan="1">Identifier in <xref ref-type="fig" rid="F1">Figure 1</xref></th><th rowspan="2" colspan="1">Specific locality</th><th rowspan="2" colspan="1">Source  (catalog reference)</th><th rowspan="1" colspan="2">Genbank Accession Numbers</th></tr><tr><th rowspan="1" colspan="1">Cytochrome <italic>b</italic></th><th rowspan="1" colspan="1"><italic>CHRNA1</italic></th></tr><tr><td rowspan="1" colspan="1"><bold><italic><tp:taxon-name>Bassaricyon medius orinomus</tp:taxon-name></italic></bold></td><td rowspan="1" colspan="1"><bold>Panama</bold></td><td rowspan="1" colspan="1"><bold>Limbo plot</bold></td><td rowspan="1" colspan="1"><bold>NYSM ZT105</bold></td><td rowspan="1" colspan="1"><bold><ext-link xmlns:xlink="http://www.w3.org/1999/xlink" ext-link-type="uri" xlink:href="http://www.ncbi.nlm.nih.gov/nuccore/EF107703" xlink:type="simple">EF107703</ext-link></bold></td><td rowspan="1" colspan="1"><bold><ext-link xmlns:xlink="http://www.w3.org/1999/xlink" ext-link-type="uri" xlink:href="http://www.ncbi.nlm.nih.gov/nuccore/KC773757" xlink:type="simple">KC773757</ext-link></bold></td></tr><tr><td rowspan="1" colspan="1"><bold><italic><tp:taxon-name>Bassaricyon medius orinomus</tp:taxon-name></italic></bold></td><td rowspan="1" colspan="1"><bold>Panama</bold></td><td rowspan="1" colspan="1"><bold>Rio Juan Grande</bold></td><td rowspan="1" colspan="1"><bold>NYSM ZT106</bold></td><td rowspan="1" colspan="1"><bold><ext-link xmlns:xlink="http://www.w3.org/1999/xlink" ext-link-type="uri" xlink:href="http://www.ncbi.nlm.nih.gov/nuccore/EF107704" xlink:type="simple">EF107704</ext-link></bold></td><td rowspan="1" colspan="1"><bold><ext-link xmlns:xlink="http://www.w3.org/1999/xlink" ext-link-type="uri" xlink:href="http://www.ncbi.nlm.nih.gov/nuccore/KC773758" xlink:type="simple">KC773758</ext-link></bold></td></tr><tr><td rowspan="1" colspan="1"><italic><tp:taxon-name>Bassaricyon medius orinomus</tp:taxon-name></italic></td><td rowspan="1" colspan="1">Panama</td><td rowspan="1" colspan="1">Limbo plot</td><td rowspan="1" colspan="1">Koepfli et al. (2007)</td><td rowspan="1" colspan="1"><ext-link xmlns:xlink="http://www.w3.org/1999/xlink" ext-link-type="uri" xlink:href="http://www.ncbi.nlm.nih.gov/nuccore/DQ660300" xlink:type="simple">DQ660300</ext-link></td><td rowspan="1" colspan="1"><ext-link xmlns:xlink="http://www.w3.org/1999/xlink" ext-link-type="uri" xlink:href="http://www.ncbi.nlm.nih.gov/nuccore/DQ660210" xlink:type="simple">DQ660210</ext-link></td></tr><tr><td rowspan="1" colspan="1"><bold><italic><tp:taxon-name>Bassaricyon medius medius</tp:taxon-name></italic></bold></td><td rowspan="1" colspan="1"><bold>Ecuador</bold></td><td rowspan="1" colspan="1"><bold>Las Pampas</bold></td><td rowspan="1" colspan="1"><bold>QCAZ 8659; tk149097</bold></td><td rowspan="1" colspan="1"><bold><ext-link xmlns:xlink="http://www.w3.org/1999/xlink" ext-link-type="uri" xlink:href="http://www.ncbi.nlm.nih.gov/nuccore/EF107706" xlink:type="simple">EF107706</ext-link></bold></td><td rowspan="1" colspan="1"><bold><ext-link xmlns:xlink="http://www.w3.org/1999/xlink" ext-link-type="uri" xlink:href="http://www.ncbi.nlm.nih.gov/nuccore/KC773759" xlink:type="simple">KC773759</ext-link></bold></td></tr><tr><td rowspan="1" colspan="1"><bold><italic><tp:taxon-name>Bassaricyon medius medius</tp:taxon-name></italic></bold></td><td rowspan="1" colspan="1"><bold>Ecuador</bold></td><td rowspan="1" colspan="1"><bold>Las Pampas</bold></td><td rowspan="1" colspan="1"><bold>QCAZ 8658; tk149094</bold></td><td rowspan="1" colspan="1"><bold><ext-link xmlns:xlink="http://www.w3.org/1999/xlink" ext-link-type="uri" xlink:href="http://www.ncbi.nlm.nih.gov/nuccore/EF107707" xlink:type="simple">EF107707</ext-link></bold></td><td rowspan="1" colspan="1"><bold><ext-link xmlns:xlink="http://www.w3.org/1999/xlink" ext-link-type="uri" xlink:href="http://www.ncbi.nlm.nih.gov/nuccore/KC773760" xlink:type="simple">KC773760</ext-link></bold></td></tr><tr><td rowspan="1" colspan="1"><bold><italic><tp:taxon-name>Bassaricyon alleni</tp:taxon-name></italic></bold></td><td rowspan="1" colspan="1"><bold>Guyana</bold></td><td rowspan="1" colspan="1"><bold>Iwokrama</bold></td><td rowspan="1" colspan="1"><bold>ROM 107380</bold></td><td rowspan="1" colspan="1"><bold><ext-link xmlns:xlink="http://www.w3.org/1999/xlink" ext-link-type="uri" xlink:href="http://www.ncbi.nlm.nih.gov/nuccore/EF107710" xlink:type="simple">EF107710</ext-link></bold></td><td rowspan="1" colspan="1"><bold><ext-link xmlns:xlink="http://www.w3.org/1999/xlink" ext-link-type="uri" xlink:href="http://www.ncbi.nlm.nih.gov/nuccore/KC773763" xlink:type="simple">KC773763</ext-link></bold></td></tr><tr><td rowspan="1" colspan="1"><italic><tp:taxon-name>Bassaricyon alleni</tp:taxon-name></italic></td><td rowspan="1" colspan="1">Peru</td><td rowspan="1" colspan="1">Rio Cenapa</td><td rowspan="1" colspan="1">MVZ 155219; Koepfli et al. (2007)</td><td rowspan="1" colspan="1"><ext-link xmlns:xlink="http://www.w3.org/1999/xlink" ext-link-type="uri" xlink:href="http://www.ncbi.nlm.nih.gov/nuccore/DQ660299" xlink:type="simple">DQ660299</ext-link></td><td rowspan="1" colspan="1"><ext-link xmlns:xlink="http://www.w3.org/1999/xlink" ext-link-type="uri" xlink:href="http://www.ncbi.nlm.nih.gov/nuccore/DQ660209" xlink:type="simple">DQ660209</ext-link></td></tr><tr><td rowspan="1" colspan="1"><bold><italic><tp:taxon-name>Bassaricyon gabbii</tp:taxon-name></italic></bold></td><td rowspan="1" colspan="1"><bold>Costa Rica</bold></td><td rowspan="1" colspan="1"><bold>Monteverde</bold></td><td rowspan="1" colspan="1"><bold>KU 165554</bold></td><td rowspan="1" colspan="1"><bold><ext-link xmlns:xlink="http://www.w3.org/1999/xlink" ext-link-type="uri" xlink:href="http://www.ncbi.nlm.nih.gov/nuccore/JX948744" xlink:type="simple">JX948744</ext-link></bold></td><td rowspan="1" colspan="1"><bold>---</bold></td></tr><tr><td rowspan="1" colspan="1"><bold><italic><tp:taxon-name>Bassaricyon neblina neblina</tp:taxon-name></italic></bold></td><td rowspan="1" colspan="1"><bold>Ecuador</bold></td><td rowspan="1" colspan="1"><bold>La Cantera</bold></td><td rowspan="1" colspan="1"><bold>QCAZ 8662; tk149108</bold></td><td rowspan="1" colspan="1"><bold><ext-link xmlns:xlink="http://www.w3.org/1999/xlink" ext-link-type="uri" xlink:href="http://www.ncbi.nlm.nih.gov/nuccore/EF107708" xlink:type="simple">EF107708</ext-link></bold></td><td rowspan="1" colspan="1"><bold><ext-link xmlns:xlink="http://www.w3.org/1999/xlink" ext-link-type="uri" xlink:href="http://www.ncbi.nlm.nih.gov/nuccore/KC773761" xlink:type="simple">KC773761</ext-link></bold></td></tr><tr><td rowspan="1" colspan="1"><bold><italic><tp:taxon-name>Bassaricyon neblina neblina</tp:taxon-name></italic></bold></td><td rowspan="1" colspan="1"><bold>Ecuador</bold></td><td rowspan="1" colspan="1"><bold>Otonga Reserve</bold></td><td rowspan="1" colspan="1"><bold>QCAZ 8661; tk149001</bold></td><td rowspan="1" colspan="1"><bold><ext-link xmlns:xlink="http://www.w3.org/1999/xlink" ext-link-type="uri" xlink:href="http://www.ncbi.nlm.nih.gov/nuccore/EF107709" xlink:type="simple">EF107709</ext-link></bold></td><td rowspan="1" colspan="1"><bold><ext-link xmlns:xlink="http://www.w3.org/1999/xlink" ext-link-type="uri" xlink:href="http://www.ncbi.nlm.nih.gov/nuccore/KC773762" xlink:type="simple">KC773762</ext-link></bold></td></tr><tr><td rowspan="1" colspan="1"><italic><tp:taxon-name>Bassaricyon neblina osborni</tp:taxon-name></italic></td><td rowspan="1" colspan="1">Colombia</td><td rowspan="1" colspan="1">Vicinity of Cali</td><td rowspan="1" colspan="1">Genbank</td><td rowspan="1" colspan="1"><ext-link xmlns:xlink="http://www.w3.org/1999/xlink" ext-link-type="uri" xlink:href="http://www.ncbi.nlm.nih.gov/nuccore/X94931" xlink:type="simple">X94931</ext-link></td><td rowspan="1" colspan="1"><ext-link xmlns:xlink="http://www.w3.org/1999/xlink" ext-link-type="uri" xlink:href="http://www.ncbi.nlm.nih.gov/nuccore/DQ533950" xlink:type="simple">DQ533950</ext-link></td></tr><tr><td rowspan="1" colspan="1"><italic><tp:taxon-name>Potos flavus</tp:taxon-name></italic></td><td rowspan="1" colspan="1"><italic><tp:taxon-name>Potos flavus</tp:taxon-name></italic></td><td rowspan="1" colspan="1">Costa Rica</td><td rowspan="1" colspan="1"><xref ref-type="bibr" rid="B147">Koepfli et al. (2007)</xref></td><td rowspan="1" colspan="1"><ext-link xmlns:xlink="http://www.w3.org/1999/xlink" ext-link-type="uri" xlink:href="http://www.ncbi.nlm.nih.gov/nuccore/DQ660304" xlink:type="simple">DQ660304</ext-link></td><td rowspan="1" colspan="1"><ext-link xmlns:xlink="http://www.w3.org/1999/xlink" ext-link-type="uri" xlink:href="http://www.ncbi.nlm.nih.gov/nuccore/DQ660214" xlink:type="simple">DQ660214</ext-link></td></tr><tr><td rowspan="1" colspan="1"><italic><tp:taxon-name>Procyon cancrivorus</tp:taxon-name></italic></td><td rowspan="1" colspan="1"><italic><tp:taxon-name>Procyon cancrivorus</tp:taxon-name></italic></td><td rowspan="1" colspan="1">Paraguay</td><td rowspan="1" colspan="1"><xref ref-type="bibr" rid="B147">Koepfli et al. (2007)</xref></td><td rowspan="1" colspan="1"><ext-link xmlns:xlink="http://www.w3.org/1999/xlink" ext-link-type="uri" xlink:href="http://www.ncbi.nlm.nih.gov/nuccore/DQ660305" xlink:type="simple">DQ660305</ext-link></td><td rowspan="1" colspan="1"><ext-link xmlns:xlink="http://www.w3.org/1999/xlink" ext-link-type="uri" xlink:href="http://www.ncbi.nlm.nih.gov/nuccore/DQ660215" xlink:type="simple">DQ660215</ext-link></td></tr><tr><td rowspan="1" colspan="1"><italic><tp:taxon-name>Procyon lotor</tp:taxon-name></italic></td><td rowspan="1" colspan="1"><italic><tp:taxon-name>Procyon lotor</tp:taxon-name></italic></td><td rowspan="1" colspan="1">Montana, USA</td><td rowspan="1" colspan="1"><xref ref-type="bibr" rid="B147">Koepfli et al. (2007)</xref></td><td rowspan="1" colspan="1"><ext-link xmlns:xlink="http://www.w3.org/1999/xlink" ext-link-type="uri" xlink:href="http://www.ncbi.nlm.nih.gov/nuccore/DQ660306" xlink:type="simple">DQ660306</ext-link></td><td rowspan="1" colspan="1"><ext-link xmlns:xlink="http://www.w3.org/1999/xlink" ext-link-type="uri" xlink:href="http://www.ncbi.nlm.nih.gov/nuccore/AF498152" xlink:type="simple">AF498152</ext-link></td></tr><tr><td rowspan="1" colspan="1"><italic><tp:taxon-name>Bassariscus astutus</tp:taxon-name></italic></td><td rowspan="1" colspan="1"><italic><tp:taxon-name>Bassariscus astutus</tp:taxon-name></italic></td><td rowspan="1" colspan="1">Arizona, USA</td><td rowspan="1" colspan="1"><xref ref-type="bibr" rid="B147">Koepfli et al. (2007)</xref></td><td rowspan="1" colspan="1"><ext-link xmlns:xlink="http://www.w3.org/1999/xlink" ext-link-type="uri" xlink:href="http://www.ncbi.nlm.nih.gov/nuccore/AF498159" xlink:type="simple">AF498159</ext-link></td><td rowspan="1" colspan="1"><ext-link xmlns:xlink="http://www.w3.org/1999/xlink" ext-link-type="uri" xlink:href="http://www.ncbi.nlm.nih.gov/nuccore/AF498151" xlink:type="simple">AF498151</ext-link></td></tr><tr><td rowspan="1" colspan="1"><italic><tp:taxon-name>Bassariscus sumichrasti</tp:taxon-name></italic></td><td rowspan="1" colspan="1"><italic><tp:taxon-name>Bassariscus sumichrasti</tp:taxon-name></italic></td><td rowspan="1" colspan="1">Mexico</td><td rowspan="1" colspan="1"><xref ref-type="bibr" rid="B147">Koepfli et al. (2007)</xref></td><td rowspan="1" colspan="1"><ext-link xmlns:xlink="http://www.w3.org/1999/xlink" ext-link-type="uri" xlink:href="http://www.ncbi.nlm.nih.gov/nuccore/DQ660301" xlink:type="simple">DQ660301</ext-link></td><td rowspan="1" colspan="1"><ext-link xmlns:xlink="http://www.w3.org/1999/xlink" ext-link-type="uri" xlink:href="http://www.ncbi.nlm.nih.gov/nuccore/DQ660211" xlink:type="simple">DQ660211</ext-link></td></tr><tr><td rowspan="1" colspan="1"><italic><tp:taxon-name>Nasua nasua</tp:taxon-name></italic></td><td rowspan="1" colspan="1"><italic><tp:taxon-name>Nasua nasua</tp:taxon-name></italic></td><td rowspan="1" colspan="1">Bolivia</td><td rowspan="1" colspan="1"><xref ref-type="bibr" rid="B147">Koepfli et al. (2007)</xref></td><td rowspan="1" colspan="1"><ext-link xmlns:xlink="http://www.w3.org/1999/xlink" ext-link-type="uri" xlink:href="http://www.ncbi.nlm.nih.gov/nuccore/DQ660303" xlink:type="simple">DQ660303</ext-link></td><td rowspan="1" colspan="1"><ext-link xmlns:xlink="http://www.w3.org/1999/xlink" ext-link-type="uri" xlink:href="http://www.ncbi.nlm.nih.gov/nuccore/DQ660213" xlink:type="simple">DQ660213</ext-link></td></tr><tr><td rowspan="1" colspan="1"><italic><tp:taxon-name>Nasua narica</tp:taxon-name></italic></td><td rowspan="1" colspan="1"><italic><tp:taxon-name>Nasua narica</tp:taxon-name></italic></td><td rowspan="1" colspan="1">Panama</td><td rowspan="1" colspan="1"><xref ref-type="bibr" rid="B147">Koepfli et al. (2007)</xref></td><td rowspan="1" colspan="1"><ext-link xmlns:xlink="http://www.w3.org/1999/xlink" ext-link-type="uri" xlink:href="http://www.ncbi.nlm.nih.gov/nuccore/DQ660302" xlink:type="simple">DQ660302</ext-link></td><td rowspan="1" colspan="1"><ext-link xmlns:xlink="http://www.w3.org/1999/xlink" ext-link-type="uri" xlink:href="http://www.ncbi.nlm.nih.gov/nuccore/DQ660212" xlink:type="simple">DQ660212</ext-link></td></tr><tr><td rowspan="1" colspan="1"><italic><tp:taxon-name>Enhydra lutris</tp:taxon-name></italic></td><td rowspan="1" colspan="1"><tp:taxon-name>Mustelidae</tp:taxon-name></td><td rowspan="1" colspan="1">Attu Island, Alaska, USA</td><td rowspan="1" colspan="1"><xref ref-type="bibr" rid="B147">Koepfli et al. (2007)</xref></td><td rowspan="1" colspan="1"><ext-link xmlns:xlink="http://www.w3.org/1999/xlink" ext-link-type="uri" xlink:href="http://www.ncbi.nlm.nih.gov/nuccore/AF057120" xlink:type="simple">AF057120</ext-link></td><td rowspan="1" colspan="1"><ext-link xmlns:xlink="http://www.w3.org/1999/xlink" ext-link-type="uri" xlink:href="http://www.ncbi.nlm.nih.gov/nuccore/AF498131" xlink:type="simple">AF498131</ext-link></td></tr><tr><td rowspan="1" colspan="1"><italic><tp:taxon-name>Eira barbara</tp:taxon-name></italic></td><td rowspan="1" colspan="1"><tp:taxon-name>Mustelidae</tp:taxon-name></td><td rowspan="1" colspan="1">Bolivia</td><td rowspan="1" colspan="1"><xref ref-type="bibr" rid="B147">Koepfli et al. (2007)</xref></td><td rowspan="1" colspan="1"><ext-link xmlns:xlink="http://www.w3.org/1999/xlink" ext-link-type="uri" xlink:href="http://www.ncbi.nlm.nih.gov/nuccore/AF498154" xlink:type="simple">AF498154</ext-link></td><td rowspan="1" colspan="1"><ext-link xmlns:xlink="http://www.w3.org/1999/xlink" ext-link-type="uri" xlink:href="http://www.ncbi.nlm.nih.gov/nuccore/AF498144" xlink:type="simple">AF498144</ext-link></td></tr><tr><td rowspan="1" colspan="1"><italic><tp:taxon-name>Taxidea taxus</tp:taxon-name></italic></td><td rowspan="1" colspan="1"><tp:taxon-name>Mustelidae</tp:taxon-name></td><td rowspan="1" colspan="1">New Mexico, USA</td><td rowspan="1" colspan="1"><xref ref-type="bibr" rid="B147">Koepfli et al. (2007)</xref></td><td rowspan="1" colspan="1"><ext-link xmlns:xlink="http://www.w3.org/1999/xlink" ext-link-type="uri" xlink:href="http://www.ncbi.nlm.nih.gov/nuccore/AF057132" xlink:type="simple">AF057132</ext-link></td><td rowspan="1" colspan="1"><ext-link xmlns:xlink="http://www.w3.org/1999/xlink" ext-link-type="uri" xlink:href="http://www.ncbi.nlm.nih.gov/nuccore/AF498148" xlink:type="simple">AF498148</ext-link></td></tr><tr><td rowspan="1" colspan="1"><italic><tp:taxon-name>Neovison vison</tp:taxon-name></italic></td><td rowspan="1" colspan="1"><tp:taxon-name>Mustelidae</tp:taxon-name></td><td rowspan="1" colspan="1">Texas, USA</td><td rowspan="1" colspan="1"><xref ref-type="bibr" rid="B147">Koepfli et al. (2007)</xref></td><td rowspan="1" colspan="1"><ext-link xmlns:xlink="http://www.w3.org/1999/xlink" ext-link-type="uri" xlink:href="http://www.ncbi.nlm.nih.gov/nuccore/AF057129" xlink:type="simple">AF057129</ext-link></td><td rowspan="1" colspan="1"><ext-link xmlns:xlink="http://www.w3.org/1999/xlink" ext-link-type="uri" xlink:href="http://www.ncbi.nlm.nih.gov/nuccore/AF498140" xlink:type="simple">AF498140</ext-link></td></tr><tr><td rowspan="1" colspan="1"><italic><tp:taxon-name>Martes americana</tp:taxon-name></italic></td><td rowspan="1" colspan="1"><tp:taxon-name>Mustelidae</tp:taxon-name></td><td rowspan="1" colspan="1">Rocky Mtn Research Station, USA</td><td rowspan="1" colspan="1"><xref ref-type="bibr" rid="B147">Koepfli et al. (2007)</xref></td><td rowspan="1" colspan="1"><ext-link xmlns:xlink="http://www.w3.org/1999/xlink" ext-link-type="uri" xlink:href="http://www.ncbi.nlm.nih.gov/nuccore/AF057130.1" xlink:type="simple">AF057130.1</ext-link></td><td rowspan="1" colspan="1"><ext-link xmlns:xlink="http://www.w3.org/1999/xlink" ext-link-type="uri" xlink:href="http://www.ncbi.nlm.nih.gov/nuccore/AF498141" xlink:type="simple">AF498141</ext-link></td></tr><tr><td rowspan="1" colspan="1"><italic><tp:taxon-name>Lontra longicaudis</tp:taxon-name></italic></td><td rowspan="1" colspan="1"><tp:taxon-name>Mustelidae</tp:taxon-name></td><td rowspan="1" colspan="1">Kagka, Peru</td><td rowspan="1" colspan="1"><xref ref-type="bibr" rid="B147">Koepfli et al. (2007)</xref></td><td rowspan="1" colspan="1"><ext-link xmlns:xlink="http://www.w3.org/1999/xlink" ext-link-type="uri" xlink:href="http://www.ncbi.nlm.nih.gov/nuccore/AF057123.1" xlink:type="simple">AF057123.1</ext-link></td><td rowspan="1" colspan="1"><ext-link xmlns:xlink="http://www.w3.org/1999/xlink" ext-link-type="uri" xlink:href="http://www.ncbi.nlm.nih.gov/nuccore/AF498134" xlink:type="simple">AF498134</ext-link></td></tr><tr><td rowspan="1" colspan="1"><italic><tp:taxon-name>Ictonyx libyca</tp:taxon-name></italic></td><td rowspan="1" colspan="1"><tp:taxon-name>Mustelidae</tp:taxon-name></td><td rowspan="1" colspan="1">Brookfield Zoo</td><td rowspan="1" colspan="1">Genbank</td><td rowspan="1" colspan="1"><ext-link xmlns:xlink="http://www.w3.org/1999/xlink" ext-link-type="uri" xlink:href="http://www.ncbi.nlm.nih.gov/nuccore/EF987739.1" xlink:type="simple">EF987739.1</ext-link></td><td rowspan="1" colspan="1"><ext-link xmlns:xlink="http://www.w3.org/1999/xlink" ext-link-type="uri" xlink:href="http://www.ncbi.nlm.nih.gov/nuccore/EF987699" xlink:type="simple">EF987699</ext-link></td></tr><tr><td rowspan="1" colspan="1"><italic><tp:taxon-name>Meles meles</tp:taxon-name></italic></td><td rowspan="1" colspan="1"><tp:taxon-name>Mustelidae</tp:taxon-name></td><td rowspan="1" colspan="1">No voucher infromation</td><td rowspan="1" colspan="1"><xref ref-type="bibr" rid="B147">Koepfli et al. (2007)</xref></td><td rowspan="1" colspan="1"><ext-link xmlns:xlink="http://www.w3.org/1999/xlink" ext-link-type="uri" xlink:href="http://www.ncbi.nlm.nih.gov/nuccore/AM711900.1" xlink:type="simple">AM711900.1</ext-link></td><td rowspan="1" colspan="1"><ext-link xmlns:xlink="http://www.w3.org/1999/xlink" ext-link-type="uri" xlink:href="http://www.ncbi.nlm.nih.gov/nuccore/AF498147" xlink:type="simple">AF498147</ext-link></td></tr><tr><td rowspan="1" colspan="1"><italic><tp:taxon-name>Mephitis mephitis</tp:taxon-name></italic></td><td rowspan="1" colspan="1"><tp:taxon-name>Mephitidae</tp:taxon-name></td><td rowspan="1" colspan="1">San Diego Zoo</td><td rowspan="1" colspan="1"><xref ref-type="bibr" rid="B62">Eizirik et al. (2010)</xref>, <xref ref-type="bibr" rid="B306">Yu et al. (2011)</xref></td><td rowspan="1" colspan="1"><ext-link xmlns:xlink="http://www.w3.org/1999/xlink" ext-link-type="uri" xlink:href="http://www.ncbi.nlm.nih.gov/nuccore/HM106332.1" xlink:type="simple">HM106332.1</ext-link></td><td rowspan="1" colspan="1"><ext-link xmlns:xlink="http://www.w3.org/1999/xlink" ext-link-type="uri" xlink:href="http://www.ncbi.nlm.nih.gov/nuccore/GU931029.1" xlink:type="simple">GU931029.1</ext-link></td></tr><tr><td rowspan="1" colspan="1"><italic><tp:taxon-name>Spilogale putorius</tp:taxon-name></italic></td><td rowspan="1" colspan="1"><tp:taxon-name>Mephitidae</tp:taxon-name></td><td rowspan="1" colspan="1"/><td rowspan="1" colspan="1"><xref ref-type="bibr" rid="B19">Arnason et al. (2007)</xref>, <xref ref-type="bibr" rid="B62">Eizirik et al. (2010)</xref></td><td rowspan="1" colspan="1"><ext-link xmlns:xlink="http://www.w3.org/1999/xlink" ext-link-type="uri" xlink:href="http://www.ncbi.nlm.nih.gov/nuccore/NC_010497.1" xlink:type="simple">NC_010497.1</ext-link></td><td rowspan="1" colspan="1"><ext-link xmlns:xlink="http://www.w3.org/1999/xlink" ext-link-type="uri" xlink:href="http://www.ncbi.nlm.nih.gov/nuccore/GU931030.1" xlink:type="simple">GU931030.1</ext-link></td></tr><tr><td rowspan="1" colspan="1"><italic><tp:taxon-name>Ailurus fulgens</tp:taxon-name></italic></td><td rowspan="1" colspan="1"><tp:taxon-name>Ailuridae</tp:taxon-name></td><td rowspan="1" colspan="1"/><td rowspan="1" colspan="1"><xref ref-type="bibr" rid="B19">Arnason et al. (2007)</xref>, <xref ref-type="bibr" rid="B62">Eizirik et al. (2010)</xref></td><td rowspan="1" colspan="1"><ext-link xmlns:xlink="http://www.w3.org/1999/xlink" ext-link-type="uri" xlink:href="http://www.ncbi.nlm.nih.gov/nuccore/AM711897.1" xlink:type="simple">AM711897.1</ext-link></td><td rowspan="1" colspan="1"><ext-link xmlns:xlink="http://www.w3.org/1999/xlink" ext-link-type="uri" xlink:href="http://www.ncbi.nlm.nih.gov/nuccore/GU931037.1" xlink:type="simple">GU931037.1</ext-link></td></tr><tr><td rowspan="1" colspan="1"><italic><tp:taxon-name>Arctocephalus australis</tp:taxon-name></italic></td><td rowspan="1" colspan="1"><tp:taxon-name>Otariidae</tp:taxon-name></td><td rowspan="1" colspan="1"/><td rowspan="1" colspan="1"><xref ref-type="bibr" rid="B50">Davis et al. (2004)</xref>, <xref ref-type="bibr" rid="B85">Fulton and Strobeck (2006)</xref></td><td rowspan="1" colspan="1"><ext-link xmlns:xlink="http://www.w3.org/1999/xlink" ext-link-type="uri" xlink:href="http://www.ncbi.nlm.nih.gov/nuccore/AY377329.1" xlink:type="simple">AY377329.1</ext-link></td><td rowspan="1" colspan="1"><ext-link xmlns:xlink="http://www.w3.org/1999/xlink" ext-link-type="uri" xlink:href="http://www.ncbi.nlm.nih.gov/nuccore/DQ205738.1" xlink:type="simple">DQ205738.1</ext-link></td></tr><tr><td rowspan="1" colspan="1"><italic><tp:taxon-name>Odobenus rosmarus</tp:taxon-name></italic></td><td rowspan="1" colspan="1"><tp:taxon-name>Odobenidae</tp:taxon-name></td><td rowspan="1" colspan="1"/><td rowspan="1" colspan="1"><xref ref-type="bibr" rid="B22">Bardeleben et al. (2005)</xref>, <xref ref-type="bibr" rid="B87">Fulton and Strobeck (2010)</xref></td><td rowspan="1" colspan="1"><ext-link xmlns:xlink="http://www.w3.org/1999/xlink" ext-link-type="uri" xlink:href="http://www.ncbi.nlm.nih.gov/nuccore/GU174611.1" xlink:type="simple">GU174611.1</ext-link></td><td rowspan="1" colspan="1"><ext-link xmlns:xlink="http://www.w3.org/1999/xlink" ext-link-type="uri" xlink:href="http://www.ncbi.nlm.nih.gov/nuccore/DQ093076.1" xlink:type="simple">DQ093076.1</ext-link></td></tr><tr><td rowspan="1" colspan="1"><italic><tp:taxon-name>Phoca fasciata</tp:taxon-name></italic></td><td rowspan="1" colspan="1"><tp:taxon-name>Phocidae</tp:taxon-name></td><td rowspan="1" colspan="1"/><td rowspan="1" colspan="1"><xref ref-type="bibr" rid="B87">Fulton and Strobeck (2010)</xref></td><td rowspan="1" colspan="1"><ext-link xmlns:xlink="http://www.w3.org/1999/xlink" ext-link-type="uri" xlink:href="http://www.ncbi.nlm.nih.gov/nuccore/GU167294.1" xlink:type="simple">GU167294.1</ext-link></td><td rowspan="1" colspan="1"><ext-link xmlns:xlink="http://www.w3.org/1999/xlink" ext-link-type="uri" xlink:href="http://www.ncbi.nlm.nih.gov/nuccore/GU167764.1" xlink:type="simple">GU167764.1</ext-link></td></tr><tr><td rowspan="1" colspan="1"><italic><tp:taxon-name>Mirounga angustirostris</tp:taxon-name></italic></td><td rowspan="1" colspan="1"><tp:taxon-name>Phocidae</tp:taxon-name></td><td rowspan="1" colspan="1"/><td rowspan="1" colspan="1"><xref ref-type="bibr" rid="B22">Bardeleben et al. (2005)</xref>, <xref ref-type="bibr" rid="B211">Peng et al. (2007)</xref></td><td rowspan="1" colspan="1"><ext-link xmlns:xlink="http://www.w3.org/1999/xlink" ext-link-type="uri" xlink:href="http://www.ncbi.nlm.nih.gov/nuccore/AY377325.1" xlink:type="simple">AY377325.1</ext-link></td><td rowspan="1" colspan="1"><ext-link xmlns:xlink="http://www.w3.org/1999/xlink" ext-link-type="uri" xlink:href="http://www.ncbi.nlm.nih.gov/nuccore/DQ093075.1" xlink:type="simple">DQ093075.1</ext-link></td></tr><tr><td rowspan="1" colspan="1"><italic><tp:taxon-name>Canis lupus</tp:taxon-name></italic></td><td rowspan="1" colspan="1"><italic><tp:taxon-name>Canis lupus</tp:taxon-name></italic></td><td rowspan="1" colspan="1"/><td rowspan="1" colspan="1"><xref ref-type="bibr" rid="B55">Delisle and Strobeck (2005)</xref>, <xref ref-type="bibr" rid="B85">Fulton and Strobeck (2006)</xref></td><td rowspan="1" colspan="1"><ext-link xmlns:xlink="http://www.w3.org/1999/xlink" ext-link-type="uri" xlink:href="http://www.ncbi.nlm.nih.gov/nuccore/AY598499" xlink:type="simple">AY598499</ext-link></td><td rowspan="1" colspan="1"><ext-link xmlns:xlink="http://www.w3.org/1999/xlink" ext-link-type="uri" xlink:href="http://www.ncbi.nlm.nih.gov/nuccore/DQ205757" xlink:type="simple">DQ205757</ext-link></td></tr><tr><td rowspan="1" colspan="1"><italic><tp:taxon-name>Nyctereutes procyonoides</tp:taxon-name></italic></td><td rowspan="1" colspan="1">other <tp:taxon-name>Canidae</tp:taxon-name></td><td rowspan="1" colspan="1"/><td rowspan="1" colspan="1"><xref ref-type="bibr" rid="B62">Eizirik et al. (2010)</xref>, <xref ref-type="bibr" rid="B41">Chen and Zhang (2012)</xref></td><td rowspan="1" colspan="1"><ext-link xmlns:xlink="http://www.w3.org/1999/xlink" ext-link-type="uri" xlink:href="http://www.ncbi.nlm.nih.gov/nuccore/GU256221" xlink:type="simple">GU256221</ext-link></td><td rowspan="1" colspan="1"><ext-link xmlns:xlink="http://www.w3.org/1999/xlink" ext-link-type="uri" xlink:href="http://www.ncbi.nlm.nih.gov/nuccore/GU931027.1" xlink:type="simple">GU931027.1</ext-link></td></tr><tr><td rowspan="1" colspan="1"><italic><tp:taxon-name>Urocyon cinereoargenteus</tp:taxon-name></italic></td><td rowspan="1" colspan="1">other <tp:taxon-name>Canidae</tp:taxon-name></td><td rowspan="1" colspan="1"/><td rowspan="1" colspan="1"><xref ref-type="bibr" rid="B62">Eizirik et al. (2010)</xref>, <xref ref-type="bibr" rid="B186">Naidu et al. (2012)</xref></td><td rowspan="1" colspan="1"><ext-link xmlns:xlink="http://www.w3.org/1999/xlink" ext-link-type="uri" xlink:href="http://www.ncbi.nlm.nih.gov/nuccore/JF489121.1" xlink:type="simple">JF489121.1</ext-link></td><td rowspan="1" colspan="1"><ext-link xmlns:xlink="http://www.w3.org/1999/xlink" ext-link-type="uri" xlink:href="http://www.ncbi.nlm.nih.gov/nuccore/GU931028.1" xlink:type="simple">GU931028.1</ext-link></td></tr><tr><td rowspan="1" colspan="1"><italic><tp:taxon-name>Ailuropoda melanoleuca</tp:taxon-name></italic></td><td rowspan="1" colspan="1"><tp:taxon-name>Ursidae</tp:taxon-name></td><td rowspan="1" colspan="1"/><td rowspan="1" colspan="1"><xref ref-type="bibr" rid="B22">Bardeleben et al. (2005)</xref>, <xref ref-type="bibr" rid="B211">Peng et al. (2007)</xref></td><td rowspan="1" colspan="1"><ext-link xmlns:xlink="http://www.w3.org/1999/xlink" ext-link-type="uri" xlink:href="http://www.ncbi.nlm.nih.gov/nuccore/NC_009492" xlink:type="simple">NC_009492</ext-link></td><td rowspan="1" colspan="1"><ext-link xmlns:xlink="http://www.w3.org/1999/xlink" ext-link-type="uri" xlink:href="http://www.ncbi.nlm.nih.gov/nuccore/DQ093074.1" xlink:type="simple">DQ093074.1</ext-link></td></tr><tr><td rowspan="1" colspan="1"><italic><tp:taxon-name>Ursus americanus</tp:taxon-name></italic></td><td rowspan="1" colspan="1"><tp:taxon-name>Ursidae</tp:taxon-name></td><td rowspan="1" colspan="1"/><td rowspan="1" colspan="1"><xref ref-type="bibr" rid="B54">Delisle and Strobeck (2002)</xref>, <xref ref-type="bibr" rid="B85">Fulton and Strobeck (2006)</xref></td><td rowspan="1" colspan="1"><ext-link xmlns:xlink="http://www.w3.org/1999/xlink" ext-link-type="uri" xlink:href="http://www.ncbi.nlm.nih.gov/nuccore/NC_003426.1" xlink:type="simple">NC_003426.1</ext-link></td><td rowspan="1" colspan="1"><ext-link xmlns:xlink="http://www.w3.org/1999/xlink" ext-link-type="uri" xlink:href="http://www.ncbi.nlm.nih.gov/nuccore/DQ205726.1" xlink:type="simple">DQ205726.1</ext-link></td></tr></tbody></table></table-wrap><fig id="F1" position="float" orientation="portrait"><label>Figure 1.</label><caption><p>Phylogeny of the genus <italic><tp:taxon-name>Bassaricyon</tp:taxon-name></italic>. Phylogeny generated from the concatenated <italic>CHRNA1</italic> and cytochrome <italic>b</italic> sequences. All analyses consistently recovered the same relationships with high support. Divergence dating was generated in BEAST; bars show the 95% confidence interval at each node. Branches without support are collapsed and outgroup clades have been collapsed, leaving monophyletic groupings with 100% support. Data for <italic>CHRNA1</italic> are missing for <italic><tp:taxon-name>Bassaricyon gabbii</tp:taxon-name></italic>, for which DNA was extracted from a museum skull. All nodes in <italic><tp:taxon-name>Bassaricyon</tp:taxon-name></italic> have 1.00 Bayesian posterior probability, except the split between <italic><tp:taxon-name>Bassaricyon gabbii</tp:taxon-name></italic> and <italic><tp:taxon-name>Bassaricyon alleni</tp:taxon-name></italic>/<italic><tp:taxon-name>Bassaricyon medius</tp:taxon-name></italic> (0.97 Bayesian posterior probability). Non-focal and outgroup taxa are shaded in gray, <italic><tp:taxon-name>Bassaricyon</tp:taxon-name></italic> species and subspecies are color coded, samples of <italic><tp:taxon-name>Bassaricyon medius medius</tp:taxon-name></italic> and <italic><tp:taxon-name>Bassaricyon neblina neblina</tp:taxon-name></italic> that were collected within 5 km of each other in Ecuador are shaded.</p></caption><graphic xmlns:xlink="http://www.w3.org/1999/xlink" xlink:href="ZooKeys-324-001-g001.jpg" position="float" orientation="portrait" xlink:type="simple"/></fig><fig id="F11" position="float" orientation="portrait"><label>Figure 11.</label><caption><p>Bioclimatic distribution models and localities for <italic><tp:taxon-name>Bassaricyon</tp:taxon-name></italic> species. Models from MAXENT using all vouchered occurrence records, 19 bioclimatic variables, and one potential habitat variable.</p></caption><graphic xmlns:xlink="http://www.w3.org/1999/xlink" xlink:href="ZooKeys-324-001-g011.jpg" position="float" orientation="portrait" xlink:type="simple"/></fig><fig id="F12" position="float" orientation="portrait"><label>Figure 12.</label><caption><p>Predicted distribution for <italic><tp:taxon-name>Bassaricyon</tp:taxon-name></italic> species based on bioclimatic models. To create these binary maps we used the average minimum training presence for 10 test models as our cutoff. In addition, we excluded areas of high probability that were outside of the known range of the species if they were separated by unsuitable habitat.</p></caption><graphic xmlns:xlink="http://www.w3.org/1999/xlink" xlink:href="ZooKeys-324-001-g012.jpg" position="float" orientation="portrait" xlink:type="simple"/></fig><fig id="F15" position="float" orientation="portrait"><label>Figure 15.</label><caption><p>The Olinguito, <italic><tp:taxon-name>Bassaricyon neblina osborni</tp:taxon-name></italic>, in life. Photograph taken in captivity, at the Louisville Zoo (see <xref ref-type="bibr" rid="B224">Poglayen-Neuwall 1976</xref>). This animal, named “Ringerl”, was received as an adult in 1967 from the mountains of Colombia near Cali, and exhibited in various zoos, including the National Zoo in Washington, D.C. (see text). Photographs by I. Poglayen-Neuwall, previously unpublished (additional photographs published by <xref ref-type="bibr" rid="B224">Poglayen-Neuwall 1976</xref>).</p></caption><graphic xmlns:xlink="http://www.w3.org/1999/xlink" xlink:href="ZooKeys-324-001-g015.jpg" position="float" orientation="portrait" xlink:type="simple"/></fig></tp:treatment-sec><ref-list><ref id="B267"><mixed-citation xmlns:xlink="http://www.w3.org/1999/xlink" xlink:type="simple"><person-group><name name-style="western"><surname>Thomas</surname><given-names>O</given-names></name></person-group> (<year>1880</year>) <article-title>On mammals from Ecuador.</article-title><source>Proceedings of the Zoological Society of London</source><volume>1880</volume>: <fpage>393</fpage>-<lpage>400</lpage>.</mixed-citation></ref><ref id="B183"><mixed-citation xmlns:xlink="http://www.w3.org/1999/xlink" xlink:type="simple"><person-group><name name-style="western"><surname>Mivart</surname><given-names>SG</given-names></name></person-group> (<year>1885</year>) <article-title>On the anatomy, classification, and distribution of the Arctoidea.</article-title><source>Proceedings of the Zoological Society of London</source><volume>1885</volume>: <fpage>340</fpage>-<lpage>404</lpage>.</mixed-citation></ref><ref id="B184"><mixed-citation xmlns:xlink="http://www.w3.org/1999/xlink" xlink:type="simple"><person-group><name name-style="western"><surname>Mivart</surname><given-names>SG</given-names></name></person-group> (<year>1886</year>) <article-title>Notes on the cerebral convolutions of the Carnivora.</article-title><source>Journal of the Linnean Society</source><volume>19</volume>: <fpage>1</fpage>-<lpage>25</lpage>.</mixed-citation></ref><ref id="B80"><mixed-citation xmlns:xlink="http://www.w3.org/1999/xlink" xlink:type="simple"><person-group><name name-style="western"><surname>Flower</surname><given-names>WH</given-names></name></person-group> (<year>1895</year>) <article-title>Untitled note [note on a <italic>Bassaricyon</italic> specimen from British Guiana].</article-title><source>Proceedings of the Zoological Society of London</source><volume>1895</volume>: <fpage>520</fpage>-<lpage>521</lpage>.</mixed-citation></ref><ref id="B220"><mixed-citation xmlns:xlink="http://www.w3.org/1999/xlink" xlink:type="simple"><person-group><name name-style="western"><surname>Pocock</surname><given-names>RI</given-names></name></person-group> (<year>1921a</year>) <article-title>A new species of <italic>Bassaricyon</italic>.</article-title><source>Annals and Magazine of Natural History</source> (series <volume-series>9</volume-series>) <volume>7</volume>: <fpage>229</fpage>–<lpage>234</lpage>.</mixed-citation></ref><ref id="B6"><mixed-citation xmlns:xlink="http://www.w3.org/1999/xlink" xlink:type="simple"><person-group><name name-style="western"><surname>Allen</surname><given-names>JA</given-names></name></person-group> (<year>1908</year>) <article-title>Mammals from Nicaragua.</article-title><source>Bulletin of the American Museum of Natural History</source><volume>24</volume>: <fpage>647</fpage>-<lpage>668</lpage>.</mixed-citation></ref><ref id="B221"><mixed-citation xmlns:xlink="http://www.w3.org/1999/xlink" xlink:type="simple"><person-group><name name-style="western"><surname>Pocock</surname><given-names>RI</given-names></name></person-group> (<year>1921b</year>) <article-title>The external characters and classification of the Procyonidae.</article-title><source>Proceedings of the Zoological Society of London</source><volume>1921</volume>: <fpage>389</fpage>-<lpage>422</lpage>.</mixed-citation></ref><ref id="B271"><mixed-citation xmlns:xlink="http://www.w3.org/1999/xlink" xlink:type="simple"><person-group><name name-style="western"><surname>Thomas</surname><given-names>O</given-names></name></person-group> (<year>1927</year>) <article-title>A new subspecies of <italic>Bassaricyon</italic> from Colombia.</article-title><source>Annals and Magazine of Natural History</source> (series <volume-series>9</volume-series>) <volume>20</volume>: <lpage>80</lpage>.</mixed-citation></ref><ref id="B270"><mixed-citation xmlns:xlink="http://www.w3.org/1999/xlink" xlink:type="simple"><person-group><name name-style="western"><surname>Thomas</surname><given-names>O</given-names></name></person-group> (<year>1920</year>) <article-title>Report on the Mammalia collected by Mr. Edmund Heller during the Peruvian Expedition of 1915 under the auspices of Yale University and the National Geographic Society.</article-title><source>Proceedings of the United States National Museum</source><volume>58</volume>: <fpage>217</fpage>-<lpage>249</lpage>. doi: <ext-link ext-link-type="uri" xlink:href="http://dx.doi.org/10.5479/si.00963801.58-2333.217" xlink:type="simple">10.5479/si.00963801.58-2333.217</ext-link></mixed-citation></ref><ref id="B111"><mixed-citation xmlns:xlink="http://www.w3.org/1999/xlink" xlink:type="simple"><person-group><name name-style="western"><surname>Handley</surname><given-names>CO Jr.</given-names></name></person-group> (<year>1976</year>) <article-title>Mammals of the Smithsonian Venezuelan Project.</article-title><source>Brigham Young University Science Bulletin</source><volume>20</volume>: <fpage>1</fpage>-<lpage>91</lpage>.</mixed-citation></ref><ref id="B26"><mixed-citation xmlns:xlink="http://www.w3.org/1999/xlink" xlink:type="simple"><person-group><name name-style="western"><surname>Bisbal</surname><given-names>FJ</given-names></name></person-group> (<year>1989</year>) <article-title>Distribution and habitat association of the carnivores in Venezuela.</article-title> In: <person-group><name name-style="western"><surname>Redford</surname><given-names>KH</given-names></name><name name-style="western"><surname>Eisenberg</surname><given-names>JF</given-names></name></person-group> (<role>Eds</role>) <issue-title>Advances in neotropical mammalogy.</issue-title><publisher-name>Sandhill Crane Press</publisher-name>, <publisher-loc>Gainesville, Florida</publisher-loc>, <fpage>339</fpage>-<lpage>362</lpage>.</mixed-citation></ref><ref id="B27"><mixed-citation xmlns:xlink="http://www.w3.org/1999/xlink" xlink:type="simple"><person-group><name name-style="western"><surname>Bisbal</surname><given-names>FJ</given-names></name></person-group> (<year>1993</year>) <article-title>Impacto humano sobre los carnívoros de Venezuela.</article-title><source>Studies on Neotropical Fauna and Environment</source><volume>28</volume>: <fpage>145</fpage>-<lpage>156</lpage>. doi: <ext-link ext-link-type="uri" xlink:href="http://dx.doi.org/10.1080/01650529309360899" xlink:type="simple">10.1080/01650529309360899</ext-link></mixed-citation></ref><ref id="B191"><mixed-citation xmlns:xlink="http://www.w3.org/1999/xlink" xlink:type="simple"><person-group><name name-style="western"><surname>Ochoa</surname><given-names>G J</given-names></name><name name-style="western"><surname>Molina</surname><given-names>C</given-names></name><name name-style="western"><surname>Giner</surname><given-names>S</given-names></name></person-group> (<year>1993</year>) <article-title>Inventario y estudio comunitario de los mamíferos del Parque Nacional Canaima, con un lista de las especies registradas para la Guayana Venezolana.</article-title><source>Acta Científica Venezolana</source><volume>44</volume>: <fpage>244</fpage>-<lpage>261</lpage>.</mixed-citation></ref><ref id="B159"><mixed-citation xmlns:xlink="http://www.w3.org/1999/xlink" xlink:type="simple"><person-group><name name-style="western"><surname>Linares</surname><given-names>OJ</given-names></name></person-group> (<year>1998</year>) <article-title>Mamíferos de Venezuela.</article-title><publisher-name>Sociedad Conservacionista Audubon de Venezuela</publisher-name>, <publisher-loc>Caracas, Venezuela</publisher-loc>.</mixed-citation></ref><ref id="B157"><mixed-citation xmlns:xlink="http://www.w3.org/1999/xlink" xlink:type="simple"><person-group><name name-style="western"><surname>Lim</surname><given-names>BK</given-names></name><name name-style="western"><surname>Engstrom</surname><given-names>MD</given-names></name></person-group> (<year>2005</year>) <article-title>Mammals of Iwokrama Forest.</article-title><source>Proceedings of the Academy of Natural Sciences of Philadelphia</source><volume>154</volume>: <fpage>71</fpage>-<lpage>108</lpage>. doi: <ext-link ext-link-type="uri" xlink:href="http://dx.doi.org/10.1635/0097-3157(2004)154[0071:MOIF]2.0.CO;2" xlink:type="simple">10.1635/0097-3157(2004)154[0071:MOIF]2.0.CO;2</ext-link></mixed-citation></ref><ref id="B56"><mixed-citation xmlns:xlink="http://www.w3.org/1999/xlink" xlink:type="simple"><person-group><name name-style="western"><surname>Donegan</surname><given-names>TM</given-names></name><name name-style="western"><surname>Salaman</surname><given-names>PGW</given-names></name></person-group> (<role>Eds</role>) (<year>1999</year>) <source>Colombian EBA Project: rapid biodiversity assessments and conservation evaluations in the Colombian Andes: northeast Antioquia and highlands of Serranía de los Churumbelos. Colombian EBA Project Report Series No. 2. Fundación Proaves, Colombia.</source></mixed-citation></ref><ref id="B252"><mixed-citation xmlns:xlink="http://www.w3.org/1999/xlink" xlink:type="simple"><person-group><name name-style="western"><surname>Schulenberg</surname><given-names>TS</given-names></name><name name-style="western"><surname>Awbrey</surname><given-names>K</given-names></name></person-group> (<year>1997</year>) <article-title>The Cordillera del Cóndor region of Ecuador and Peru: a biological assessment.</article-title><source>Conservation International, Rapid Assessment Program Working Papers 7</source>, <publisher-loc>Washington, D.C.</publisher-loc></mixed-citation></ref><ref id="B217"><mixed-citation xmlns:xlink="http://www.w3.org/1999/xlink" xlink:type="simple"><person-group><name name-style="western"><surname>Pitman</surname><given-names>N</given-names></name><name name-style="western"><surname>Moskovits</surname><given-names>DK</given-names></name><name name-style="western"><surname>Alverson</surname><given-names>WS</given-names></name><name name-style="western"><surname>Borman</surname><given-names>A R</given-names></name></person-group> (<year>2002</year>) <article-title>Ecuador: Serranías Cofán-Bermejo, Sinangoe.</article-title><source>Rapid Biological Inventories</source>, Number <volume>3</volume>, <publisher-name>Field Museum of Natural History</publisher-name>, <publisher-loc>Chicago, Illinois</publisher-loc>.</mixed-citation></ref><ref id="B274"><mixed-citation xmlns:xlink="http://www.w3.org/1999/xlink" xlink:type="simple"><person-group><name name-style="western"><surname>Tirira</surname><given-names>D</given-names></name></person-group> (<year>2007</year>) <article-title>Guía de campo de los mamíferos del Ecuador.</article-title><source>Ediciones Murciélago Blanco</source>, <publisher-loc>Quito, Ecuador</publisher-loc>.</mixed-citation></ref><ref id="B29"><mixed-citation xmlns:xlink="http://www.w3.org/1999/xlink" xlink:type="simple"><person-group><name name-style="western"><surname>Borman</surname><given-names>R</given-names></name><name name-style="western"><surname>Vriesendorp</surname><given-names>C</given-names></name><name name-style="western"><surname>Alverson</surname><given-names>WS</given-names></name><name name-style="western"><surname>Moskovits</surname><given-names>DK</given-names></name><name name-style="western"><surname>Stotz</surname><given-names>DF</given-names></name><name name-style="western"><surname>del</surname><given-names>Campo Á</given-names></name></person-group> (<role>Eds</role>) (<year>2007</year>) <issue-title>Ecuador: Territorio Cofan Dureno.</issue-title><source>Rapid Biological Inventories</source>, Number <volume>19</volume>, <publisher-name>Field Museum of Natural History</publisher-name>, <publisher-loc>Chicago, Illinois</publisher-loc>.</mixed-citation></ref><ref id="B13"><mixed-citation xmlns:xlink="http://www.w3.org/1999/xlink" xlink:type="simple"><person-group><name name-style="western"><surname>Alverson</surname><given-names>WS</given-names></name><name name-style="western"><surname>Vriesendorp</surname><given-names>C</given-names></name><name name-style="western"><surname>del Campo</surname><given-names>Á</given-names></name><name name-style="western"><surname>Moskovits</surname><given-names>DK</given-names></name><name name-style="western"><surname>Stotz</surname><given-names>DF</given-names></name><name name-style="western"><surname>Donayre</surname><given-names>MG</given-names></name><name name-style="western"><surname>Borbor</surname><given-names>L LA</given-names></name></person-group> (<role>Eds</role>) (<year>2008</year>) <issue-title>Ecuador, Perú: Cuyabeno-Güeppi.</issue-title><source>Rapid Biological Inventories</source>, Number <volume>20</volume>, <publisher-name>Field Museum of Natural History</publisher-name>, <publisher-loc>Chicago, Illinois</publisher-loc>.</mixed-citation></ref><ref id="B216"><mixed-citation xmlns:xlink="http://www.w3.org/1999/xlink" xlink:type="simple"><person-group><name name-style="western"><surname>Pinto</surname><given-names>CM</given-names></name><name name-style="western"><surname>Tirira</surname><given-names>DG</given-names></name></person-group> (<year>2011b</year>) <article-title>Olingo de oriente <italic>Bassaricyon alleni</italic> Carnivora, Procyonidae.</article-title> In: <person-group><name name-style="western"><surname>Tirira</surname><given-names>DG</given-names></name></person-group> (<role>Ed</role>) <issue-title>Libro Rojo de los Mamíferos del Ecuador</issue-title>, <edition>Second edition</edition>. <source>Fundación Mamíferos y Conservación, Pontificia Universidad Católica del Ecuador and Ministerio del Ambiente del Ecuador, Publicación especial sobre los mamíferos del Ecuador 8</source>, <publisher-loc>Quito</publisher-loc>, <lpage>223</lpage>.</mixed-citation></ref><ref id="B104"><mixed-citation xmlns:xlink="http://www.w3.org/1999/xlink" xlink:type="simple"><person-group><name name-style="western"><surname>Grimwood</surname><given-names>IR</given-names></name></person-group> (<year>1969</year>) <article-title>Notes on the distribution and status of some Peruvian mammals, 1968.</article-title><source>American Committee for International Wild Life Protection and New York Zoological Society, Special Publication</source><volume>21</volume>: <fpage>1</fpage>-<lpage>86</lpage>.</mixed-citation></ref><ref id="B207"><mixed-citation xmlns:xlink="http://www.w3.org/1999/xlink" xlink:type="simple"><person-group><name name-style="western"><surname>Patton</surname><given-names>JL</given-names></name><name name-style="western"><surname>Berlin</surname><given-names>B</given-names></name><name name-style="western"><surname>Berlin</surname><given-names>EA</given-names></name></person-group> (<year>1982</year>) <article-title>Aboriginal perspectives of a mammal community in Amazonian Perú: knowledge and utilization patterns among the Aguaruna Jívaro.</article-title> In: <person-group><name name-style="western"><surname>Mares</surname><given-names>MA</given-names></name><name name-style="western"><surname>Genoways</surname><given-names>HH</given-names></name></person-group> (<role>Eds</role>) <issue-title>Mammalian biology in South America</issue-title>, <publisher-name>University of Pittsburgh</publisher-name>, <publisher-loc>Pittsburgh, Pennsylvania</publisher-loc>, <fpage>111</fpage>–<lpage>128</lpage>.</mixed-citation></ref><ref id="B266"><mixed-citation xmlns:xlink="http://www.w3.org/1999/xlink" xlink:type="simple"><person-group><name name-style="western"><surname>Terborgh</surname><given-names>JW</given-names></name><name name-style="western"><surname>Fitzpatrick</surname><given-names>JW</given-names></name><name name-style="western"><surname>Emmons</surname><given-names>LH</given-names></name></person-group> (<year>1984</year>) <article-title>Annotated checklist of the bird and mammal species of Cocha Cashu Biological Station, Manu National Park, Peru.</article-title><source>Fieldiana Zoology (new series)</source><volume>21</volume>: <fpage>1</fpage>-<lpage>29</lpage>.</mixed-citation></ref><ref id="B17"><mixed-citation xmlns:xlink="http://www.w3.org/1999/xlink" xlink:type="simple"><person-group><name name-style="western"><surname>Aquino</surname><given-names>R</given-names></name><name name-style="western"><surname>Encarnación</surname><given-names>F</given-names></name></person-group> (<year>1986</year>) <article-title>Characteristics and use of sleeping sites in <italic>Aotus</italic> (Cebidae: Primates) in the Amazon lowlands of Peru.</article-title><source>American Journal of Primatology</source><volume>11</volume>: <fpage>319</fpage>-<lpage>331</lpage>. doi: <ext-link ext-link-type="uri" xlink:href="http://dx.doi.org/10.1002/ajp.1350110403" xlink:type="simple">10.1002/ajp.1350110403</ext-link></mixed-citation></ref><ref id="B135"><mixed-citation xmlns:xlink="http://www.w3.org/1999/xlink" xlink:type="simple"><person-group><name name-style="western"><surname>Janson</surname><given-names>CH</given-names></name><name name-style="western"><surname>Emmons</surname><given-names>LH</given-names></name></person-group> (<year>1990</year>) <article-title>Ecological structure of the nonflying mammal community at Cocha Cashu Biological Station, Manu National Park, Peru.</article-title> In: <person-group><name name-style="western"><surname>Gentry</surname><given-names>AH</given-names></name></person-group> (<role>Ed</role>) <issue-title>Four Neotropical rainforests.</issue-title><publisher-name>Yale University Press</publisher-name>, <publisher-loc>New Haven, Connecticut</publisher-loc>, <fpage>314</fpage>-<lpage>338</lpage>.</mixed-citation></ref><ref id="B296"><mixed-citation xmlns:xlink="http://www.w3.org/1999/xlink" xlink:type="simple"><person-group><name name-style="western"><surname>Woodman</surname><given-names>N</given-names></name><name name-style="western"><surname>Timm</surname><given-names>RM</given-names></name><name name-style="western"><surname>Arana</surname><given-names>C R</given-names></name><name name-style="western"><surname>Pacheco</surname><given-names>V</given-names></name><name name-style="western"><surname>Schmidt</surname><given-names>CA</given-names></name><name name-style="western"><surname>Hooper</surname><given-names>ED</given-names></name><name name-style="western"><surname>Pacheco</surname><given-names>A C</given-names></name></person-group> (<year>1991</year>) <article-title>Annotated checklist of the mammals of Cuzco Amazonico, Peru.</article-title><source>Occasional Papers of the Museum of Natural History</source>, <institution xlink:type="simple">University of Kansas</institution>, <volume>145</volume>: <fpage>1</fpage>-<lpage>12</lpage>.</mixed-citation></ref><ref id="B197"><mixed-citation xmlns:xlink="http://www.w3.org/1999/xlink" xlink:type="simple"><person-group><name name-style="western"><surname>Pacheco</surname><given-names>V</given-names></name><name name-style="western"><surname>Patterson</surname><given-names>BD</given-names></name><name name-style="western"><surname>Patton</surname><given-names>JL</given-names></name><name name-style="western"><surname>Emmons</surname><given-names>LE</given-names></name><name name-style="western"><surname>Solari</surname><given-names>S</given-names></name><name name-style="western"><surname>Ascorra</surname><given-names>CF</given-names></name></person-group> (<year>1993</year>) <article-title>List of mammal species known to occur in Manu Biosphere Reserve, Peru.</article-title><source>Publicaciones del Museo de Historia Natural, Universidad Nacional Mayor de San Marcos, Serie A Zoologia</source><volume>44</volume>: <fpage>1</fpage>-<lpage>12</lpage>.</mixed-citation></ref><ref id="B219"><mixed-citation xmlns:xlink="http://www.w3.org/1999/xlink" xlink:type="simple"><person-group><name name-style="western"><surname>Pitman</surname><given-names>N</given-names></name><name name-style="western"><surname>Vriesendorp</surname><given-names>C</given-names></name><name name-style="western"><surname>Moskovits</surname><given-names>D</given-names></name></person-group> (<role>Eds</role>) (<year>2003</year>) <article-title>Perú: Yavarí.</article-title><source>Rapid Biological Inventories</source>, Number <volume>11</volume>, <publisher-name>Field Museum of Natural History</publisher-name>, <publisher-loc>Chicago, Illinois</publisher-loc>.</mixed-citation></ref><ref id="B218"><mixed-citation xmlns:xlink="http://www.w3.org/1999/xlink" xlink:type="simple"><person-group><name name-style="western"><surname>Pitman</surname><given-names>N</given-names></name><name name-style="western"><surname>Smith</surname><given-names>RC</given-names></name><name name-style="western"><surname>Vriesendorp</surname><given-names>C</given-names></name><name name-style="western"><surname>Moskovits</surname><given-names>D</given-names></name><name name-style="western"><surname>Piana</surname><given-names>R</given-names></name><name name-style="western"><surname>Knell</surname><given-names>G</given-names></name><name name-style="western"><surname>Wachter</surname><given-names>T</given-names></name></person-group> (<role>Eds</role>) (<year>2004</year>) <article-title>Perú: Ampiyacu, Apayacu, Yaguas, Medio Putumayo.</article-title><source>Rapid Biological Inventories</source>, Number <volume>12</volume>, <publisher-name>Field Museum of Natural History</publisher-name>, <publisher-loc>Chicago, Illinois</publisher-loc>.</mixed-citation></ref><ref id="B68"><mixed-citation xmlns:xlink="http://www.w3.org/1999/xlink" xlink:type="simple"><person-group><name name-style="western"><surname>Emmons</surname><given-names>LH</given-names></name><name name-style="western"><surname>Ascorra</surname><given-names>C</given-names></name><name name-style="western"><surname>Romo</surname><given-names>M</given-names></name></person-group> (<year>1994a</year>) <article-title>Mammals of the Río Heath and Peruvian Pampas.</article-title><source>Conservation International, Rapid Assessment Program Working Papers</source><volume>6</volume>: <fpage>69</fpage>–<lpage>71</lpage>, <fpage>146</fpage>–<lpage>149</lpage>.</mixed-citation></ref><ref id="B69"><mixed-citation xmlns:xlink="http://www.w3.org/1999/xlink" xlink:type="simple"><person-group><name name-style="western"><surname>Emmons</surname><given-names>LH</given-names></name><name name-style="western"><surname>Barkley</surname><given-names>LJ</given-names></name><name name-style="western"><surname>Romo</surname><given-names>M</given-names></name></person-group> (<year>1994b</year>) <article-title>Mammals of the Explorer’s Inn Reserve.</article-title><source>Conservation International, Rapid Assessment Program Working Papers</source><volume>6</volume>: <fpage>144</fpage>-<lpage>145</lpage>.</mixed-citation></ref><ref id="B71"><mixed-citation xmlns:xlink="http://www.w3.org/1999/xlink" xlink:type="simple"><person-group><name name-style="western"><surname>Emmons</surname><given-names>LH</given-names></name><name name-style="western"><surname>Romo</surname><given-names>M</given-names></name></person-group> (<year>1994</year>) <article-title>Mammals of the Upper Tambopata/Távara.</article-title><source>Conservation International, Rapid Assessment Program Working Papers</source><volume>6</volume>: <fpage>46</fpage>–<lpage>47</lpage>, <fpage>140</fpage>–<lpage>143</lpage>.</mixed-citation></ref><ref id="B28"><mixed-citation xmlns:xlink="http://www.w3.org/1999/xlink" xlink:type="simple"><person-group><name name-style="western"><surname>Boddicker</surname><given-names>M</given-names></name></person-group> (<year>1997</year>) <article-title>Medium and large mammals: biodiversity assessment in the Lower Urubamba region.</article-title> In: <person-group><name name-style="western"><surname>Dallmeier</surname><given-names>F</given-names></name><name name-style="western"><surname>Alonso</surname><given-names>A</given-names></name></person-group> (<role>Eds</role>) <issue-title>Biodiversity assessment and monitoring of the Lower Urubamba Region, Peru.</issue-title><source>Smithsonian MAB Biodiversity Program Series</source><volume>1</volume>: <fpage>311</fpage>–<lpage>340</lpage>.</mixed-citation></ref><ref id="B67"><mixed-citation xmlns:xlink="http://www.w3.org/1999/xlink" xlink:type="simple"><person-group><name name-style="western"><surname>Emmons</surname><given-names>LH</given-names></name></person-group> (<year>2001</year>) <article-title>Mammal species collected in 1915 by E. Heller in the upper Urubamba Valley.</article-title><source>Conservation International, Rapid Assessment Program Working Papers (SI/MAB series 6)</source><volume>12</volume>: <fpage>259</fpage>–<lpage>261</lpage>.</mixed-citation></ref><ref id="B239"><mixed-citation xmlns:xlink="http://www.w3.org/1999/xlink" xlink:type="simple"><person-group><name name-style="western"><surname>Rodríguez</surname><given-names>JJ</given-names></name><name name-style="western"><surname>Amanzo</surname><given-names>JM</given-names></name></person-group> (<year>2001</year>) <article-title>Medium and large mammals of the southern Vilcabamba region, Peru.</article-title><source>Conservation International, Rapid Assessment Program Working Papers (SI/MAB series 6)</source><volume>12</volume>: <fpage>117</fpage>–<lpage>126</lpage>.</mixed-citation></ref><ref id="B286"><mixed-citation xmlns:xlink="http://www.w3.org/1999/xlink" xlink:type="simple"><person-group><name name-style="western"><surname>Vriesendorp</surname><given-names>C</given-names></name><name name-style="western"><surname>Chávez</surname><given-names>Lr</given-names></name><name name-style="western"><surname>Moskovits</surname><given-names>D</given-names></name><name name-style="western"><surname>Shopland</surname><given-names>J</given-names></name></person-group> (<role>Eds</role>) (<year>2004</year>) <article-title>Perú: Megantoni.</article-title><source>Rapid Biological Inventories</source>, Number <volume>15</volume>, <publisher-name>Field Museum of Natural History</publisher-name>, <publisher-loc>Chicago, Illinois</publisher-loc>.</mixed-citation></ref><ref id="B89"><mixed-citation xmlns:xlink="http://www.w3.org/1999/xlink" xlink:type="simple"><person-group><name name-style="western"><surname>Gilmore</surname><given-names>MP</given-names></name><name name-style="western"><surname>Vriesendorp</surname><given-names>C</given-names></name><name name-style="western"><surname>Alverson</surname><given-names>WS</given-names></name><name name-style="western"><surname>del Campo</surname><given-names>Á</given-names></name><name name-style="western"><surname>von May</surname><given-names>R</given-names></name><name name-style="western"><surname>Wong</surname><given-names>CL</given-names></name><name name-style="western"><surname>Ochoa</surname><given-names>SR</given-names></name></person-group> (<role>Eds</role>) (<year>2010</year>) <issue-title>Perú: Maijuna.</issue-title><source>Rapid Biological Inventories</source>, Number <volume>22</volume>, <publisher-name>Field Museum of Natural History</publisher-name>, <publisher-loc>Chicago, Illinois</publisher-loc>.</mixed-citation></ref><ref id="B46"><mixed-citation xmlns:xlink="http://www.w3.org/1999/xlink" xlink:type="simple"><person-group><name name-style="western"><surname>Crespo</surname><given-names>JA</given-names></name></person-group> (<year>1959</year>) <article-title>Tres géneros de mamíferos nuevos para la fauna de Bolivia (Mammalia, Carnivora, Rodentia).</article-title><source>Neotropica</source><volume>5</volume>: <fpage>9</fpage>-<lpage>12</lpage></mixed-citation></ref><ref id="B65"><mixed-citation xmlns:xlink="http://www.w3.org/1999/xlink" xlink:type="simple"><person-group><name name-style="western"><surname>Emmons</surname><given-names>LH</given-names></name></person-group> (<year>1991</year>) <article-title>Mammals of Alto Madidi.</article-title><source>Conservation International, Rapid Assessment Program Working Papers</source><volume>1</volume>: <fpage>23</fpage>–<lpage>25</lpage>, <fpage>72</fpage>–<lpage>73</lpage>.</mixed-citation></ref><ref id="B229"><mixed-citation xmlns:xlink="http://www.w3.org/1999/xlink" xlink:type="simple"><person-group><name name-style="western"><surname>Redford</surname><given-names>K</given-names></name><name name-style="western"><surname>Stearman</surname><given-names>AML</given-names></name></person-group> (<year>1993</year>) <article-title>Notas sobre la biología de tres procyonidos simpátricos bolivianos (Mammalia, Procyonidae).</article-title><source>Ecología en Bolivia</source><volume>21</volume>: <fpage>35</fpage>-<lpage>44</lpage>.</mixed-citation></ref><ref id="B15"><mixed-citation xmlns:xlink="http://www.w3.org/1999/xlink" xlink:type="simple"><person-group><name name-style="western"><surname>Anderson</surname><given-names>S</given-names></name></person-group> (<year>1997</year>) <article-title>Mammals of Bolivia: taxonomy and distribution.</article-title><source>Bulletin of the American Museum of Natural History</source><volume>231</volume>: <fpage>1</fpage>-<lpage>652</lpage>.</mixed-citation></ref><ref id="B12"><mixed-citation xmlns:xlink="http://www.w3.org/1999/xlink" xlink:type="simple"><person-group><name name-style="western"><surname>Alverson</surname><given-names>WS</given-names></name><name name-style="western"><surname>Moskovits</surname><given-names>DK</given-names></name><name name-style="western"><surname>Shoplan</surname><given-names>JM</given-names></name></person-group> (<role>Eds</role>) (<year>2000</year>) <issue-title>Bolivia: Pando, Río Tahuamanu.</issue-title><source>Rapid Biological Inventories</source>, Number <volume>1</volume>, <publisher-name>Field Museum of Natural History</publisher-name>, <publisher-loc>Chicago, Illinois</publisher-loc>.</mixed-citation></ref><ref id="B10"><mixed-citation xmlns:xlink="http://www.w3.org/1999/xlink" xlink:type="simple"><person-group><name name-style="western"><surname>Alverson</surname><given-names>WS</given-names></name></person-group> (<role>Ed</role>) (<year>2003</year>) <issue-title>Bolivia: Pando, Madre de Dios.</issue-title><source>Rapid Biological Inventories</source>, Number <volume>5</volume>, <publisher-name>Field Museum of Natural History</publisher-name>, <publisher-loc>Chicago, Illinois</publisher-loc>.</mixed-citation></ref><ref id="B237"><mixed-citation xmlns:xlink="http://www.w3.org/1999/xlink" xlink:type="simple"><person-group><name name-style="western"><surname>Ríos-Uzeda</surname><given-names>B</given-names></name><name name-style="western"><surname>Arispe</surname><given-names>R</given-names></name></person-group> (<year>2010</year>) <article-title>Procyonidae.</article-title> In: <person-group><name name-style="western"><surname>Wallace</surname><given-names>RB</given-names></name><name name-style="western"><surname>Gómez</surname><given-names>H</given-names></name><name name-style="western"><surname>Porcel</surname><given-names>ZR</given-names></name><name name-style="western"><surname>Rumiz</surname><given-names>DI</given-names></name></person-group> (<role>Eds</role>) <issue-title>Distribución, ecología y conservación de los mamíferos medianos y grandes de Bolivia.</issue-title><institution xlink:type="simple">Centro de Ecología Difusión Simón I. Patino</institution>, <publisher-loc>Santa Cruz de la Sierra, Bolivia</publisher-loc>, <fpage>497</fpage>-<lpage>517</lpage>.</mixed-citation></ref><ref id="B35"><mixed-citation xmlns:xlink="http://www.w3.org/1999/xlink" xlink:type="simple"><person-group><name name-style="western"><surname>Calouro</surname><given-names>AM</given-names></name></person-group> (<year>1999</year>) <article-title>Riqueza de mamíferos de grande e médio porte do Parque Nacional da Serra do Divisor (Acre, Brasil).</article-title><source>Revista Brasileira de Zoologia</source><volume>16</volume>: <fpage>195</fpage>-<lpage>213</lpage>. doi: <ext-link ext-link-type="uri" xlink:href="http://dx.doi.org/10.1590/S0101-81751999000600020" xlink:type="simple">10.1590/S0101-81751999000600020</ext-link></mixed-citation></ref><ref id="B143"><mixed-citation xmlns:xlink="http://www.w3.org/1999/xlink" xlink:type="simple"><person-group><name name-style="western"><surname>Kays</surname><given-names>R</given-names></name><name name-style="western"><surname>Russell</surname><given-names>JK</given-names></name></person-group> (<year>2001</year>) <article-title>Other procyonids.</article-title> In: <person-group><name name-style="western"><surname>Macdonald</surname><given-names>D</given-names></name></person-group> (<role>Ed</role>) <issue-title>The new encyclopedia of mammals.</issue-title><publisher-name>Oxford University Press</publisher-name>, <fpage>94</fpage>-<lpage>95</lpage>.</mixed-citation></ref><ref id="B193"><mixed-citation xmlns:xlink="http://www.w3.org/1999/xlink" xlink:type="simple"><person-group><name name-style="western"><surname>Oliveira</surname><given-names>TG de</given-names></name></person-group> (<year>2009</year>) <article-title>Notes on the distribution, status, and research priorities of little-known small carnivores in Brazil.</article-title><source>Small Carnivore Conservation</source><volume>41</volume>: <fpage>22</fpage>-<lpage>24</lpage>.</mixed-citation></ref><ref id="B164"><mixed-citation xmlns:xlink="http://www.w3.org/1999/xlink" xlink:type="simple"><person-group><name name-style="western"><surname>Magalhães-Pinto</surname><given-names>R</given-names></name><name name-style="western"><surname>Knoff</surname><given-names>M</given-names></name><name name-style="western"><surname>Queiroga-Gonçalves</surname><given-names>A</given-names></name><name name-style="western"><surname>Sanches</surname><given-names>M</given-names></name><name name-style="western"><surname>Noronha</surname><given-names>D</given-names></name></person-group> (<year>2009</year>) <article-title>First report of <italic>Taenia mustelae</italic> (Eucestoda, Taeniidae) parasitizing the bushy-tailed olingo, <italic>Bassaricyon gabbii</italic> (Carnivora, Procyonidae) in South America with an updated checklist of cestodes from other American procyonid hosts.</article-title><source>Neotropical Helminthology</source><volume>3</volume>: <fpage>7</fpage>-<lpage>14</lpage>.</mixed-citation></ref><ref id="B244"><mixed-citation xmlns:xlink="http://www.w3.org/1999/xlink" xlink:type="simple"><person-group><name name-style="western"><surname>Sampaio</surname><given-names>R</given-names></name><name name-style="western"><surname>Munaril</surname><given-names>DP</given-names></name><name name-style="western"><surname>Röhe</surname><given-names>F</given-names></name><name name-style="western"><surname>Ravetta</surname><given-names>AL</given-names></name><name name-style="western"><surname>Rubim</surname><given-names>P</given-names></name><name name-style="western"><surname>Farias</surname><given-names>IP</given-names></name><name name-style="western"><surname>da Silva</surname><given-names>MNF</given-names></name><name name-style="western"><surname>Cohn-Haft</surname><given-names>M</given-names></name></person-group> (<year>2010</year>) <article-title>New distribution limits of <italic>Bassaricyon alleni</italic> Thomas 1880 and insights on an overlooked species in the Western Brazilian Amazon.</article-title><source>Mammalia</source><volume>74</volume>: <fpage>323</fpage>-<lpage>327</lpage>. doi: <ext-link ext-link-type="uri" xlink:href="http://dx.doi.org/10.1515/mamm.2010.008" xlink:type="simple">10.1515/mamm.2010.008</ext-link></mixed-citation></ref><ref id="B265"><mixed-citation xmlns:xlink="http://www.w3.org/1999/xlink" xlink:type="simple"><person-group><name name-style="western"><surname>Tate</surname><given-names>GHH</given-names></name></person-group> (<year>1939</year>) <article-title>The mammals of the Guiana region.</article-title><source>Bulletin of the American Museum of Natural History</source><volume>76</volume>: <fpage>151</fpage>-<lpage>229</lpage>.</mixed-citation></ref><ref id="B133"><mixed-citation xmlns:xlink="http://www.w3.org/1999/xlink" xlink:type="simple"><person-group><name name-style="western"><surname>Husson</surname><given-names>AM</given-names></name></person-group> (<year>1978</year>) <article-title>The mammals of Suriname.</article-title><publisher-name>E. J. Brill</publisher-name>, <publisher-loc>Leiden, Netherlands</publisher-loc>.</mixed-citation></ref><ref id="B285"><mixed-citation xmlns:xlink="http://www.w3.org/1999/xlink" xlink:type="simple"><person-group><name name-style="western"><surname>Voss</surname><given-names>RS</given-names></name><name name-style="western"><surname>Lunde</surname><given-names>DP</given-names></name><name name-style="western"><surname>Simmons</surname><given-names>NB</given-names></name></person-group> (<year>2001</year>) <article-title>Mammals of Paracou, French Guiana: a Neotropical lowland rainforest fauna. Part 2: nonvolant species.</article-title><source>Bulletin of the American Museum of Natural History</source><volume>263</volume>: <fpage>1</fpage>-<lpage>236</lpage>. doi: <ext-link ext-link-type="uri" xlink:href="http://dx.doi.org/10.1206/0003-0090(2001)263&lt;0003:TMOPFG&gt;2.0.CO;2" xlink:type="simple">10.1206/0003-0090(2001)263&lt;0003:TMOPFG&gt;2.0.CO;2</ext-link></mixed-citation></ref><ref id="B178"><mixed-citation xmlns:xlink="http://www.w3.org/1999/xlink" xlink:type="simple"><person-group><name name-style="western"><surname>Mendes Pontes</surname><given-names>AR</given-names></name><name name-style="western"><surname>Chivers</surname><given-names>DJ</given-names></name></person-group> (<year>2002</year>) <article-title>Abundance, habitat use, and conservation of the olingo <italic>Bassaricyon</italic> sp. in Maracá Ecological Station, Roraima, Brazilian Amazonia.</article-title><source>Studies in Neotropical Fauna and Environment</source><volume>37</volume>: <fpage>105</fpage>-<lpage>109</lpage>. doi: <ext-link ext-link-type="uri" xlink:href="http://dx.doi.org/10.1076/snfe.37.2.105.8577" xlink:type="simple">10.1076/snfe.37.2.105.8577</ext-link></mixed-citation></ref><ref id="B176"><mixed-citation xmlns:xlink="http://www.w3.org/1999/xlink" xlink:type="simple"><person-group><name name-style="western"><surname>Mendes Pontes</surname><given-names>AR</given-names></name></person-group> (<year>2004</year>) <article-title>Ecology of a community of mammals in a seasonally dry forest in Roraima, Brazilian Amazon.</article-title><source>Zeitschrift für Säugetierkunde</source><volume>69</volume>: <fpage>319</fpage>-<lpage>336</lpage>.</mixed-citation></ref><ref id="B177"><mixed-citation xmlns:xlink="http://www.w3.org/1999/xlink" xlink:type="simple"><person-group><name name-style="western"><surname>Mendes Pontes</surname><given-names>AR</given-names></name></person-group> (<year>2009</year>) <article-title>Amazonia and other forests of Brazil.</article-title><publisher-name>Janus Publishing Company</publisher-name>, <publisher-loc>London</publisher-loc>.</mixed-citation></ref><ref id="B40"><mixed-citation xmlns:xlink="http://www.w3.org/1999/xlink" xlink:type="simple"><person-group><name name-style="western"><surname>Cheida</surname><given-names>CC</given-names></name><name name-style="western"><surname>Nakano-Oliveira</surname><given-names>E</given-names></name><name name-style="western"><surname>Fusco-Costa</surname><given-names>R</given-names></name><name name-style="western"><surname>Rocha-Mendes</surname><given-names>F</given-names></name><name name-style="western"><surname>Quadros</surname><given-names>J</given-names></name></person-group> (<year>2006</year>) <article-title>Ordem Carnivora.</article-title> In: <person-group><name name-style="western"><surname>Reis</surname><given-names>NR</given-names></name><name name-style="western"><surname>Peracchi</surname><given-names>AL</given-names></name><name name-style="western"><surname>Pedro</surname><given-names>WA</given-names></name><name name-style="western"><surname>Lima</surname><given-names>IP</given-names></name></person-group> (<role>Eds</role>) <issue-title>Mamíferos do Brasil.</issue-title><institution xlink:type="simple">Universidade Estadual de Londrina</institution>, <publisher-loc>Londrina</publisher-loc>, <fpage>231</fpage>–<lpage>275</lpage>.</mixed-citation></ref><ref id="B243"><mixed-citation xmlns:xlink="http://www.w3.org/1999/xlink" xlink:type="simple"><person-group><name name-style="western"><surname>Sampaio</surname><given-names>R</given-names></name><name name-style="western"><surname>da Silva</surname><given-names>MNF</given-names></name><name name-style="western"><surname>Cohn-Haft</surname><given-names>M</given-names></name></person-group> (<year>2011</year>) <article-title>Reassessment of the occurrence of the kinkajou (<italic>Potos flavus</italic> Schreber, 1774) and olingo (<italic>Bassaricyon beddardi</italic> Pocock, 1921) in the northern Brazilian Amazon.</article-title><source>Studies on Neotropical Fauna and Environment</source><volume>46</volume>: <fpage>85</fpage>-<lpage>90</lpage>. doi: <ext-link ext-link-type="uri" xlink:href="http://dx.doi.org/10.1080/01650521.2011.572678" xlink:type="simple">10.1080/01650521.2011.572678</ext-link></mixed-citation></ref><ref id="B300"><mixed-citation xmlns:xlink="http://www.w3.org/1999/xlink" xlink:type="simple"><person-group><name name-style="western"><surname>Wurster</surname><given-names>DH</given-names></name><name name-style="western"><surname>Benirschke</surname><given-names>K</given-names></name></person-group> (<year>1967</year>) <article-title>Chromosome numbers in thirty species of carnivores.</article-title><source>Mammalian Chromosome Newsletter</source><volume>8</volume>: <fpage>195</fpage>-<lpage>196</lpage>.</mixed-citation></ref><ref id="B301"><mixed-citation xmlns:xlink="http://www.w3.org/1999/xlink" xlink:type="simple"><person-group><name name-style="western"><surname>Wurster</surname><given-names>DH</given-names></name><name name-style="western"><surname>Benirschke</surname><given-names>K</given-names></name></person-group> (<year>1968</year>) <article-title>Comparative cytogenetic studies in the order Carnivora.</article-title><source>Chromosoma</source><volume>24</volume>: <fpage>336</fpage>-<lpage>382</lpage>. doi: <ext-link ext-link-type="uri" xlink:href="http://dx.doi.org/10.1007/BF00336201" xlink:type="simple">10.1007/BF00336201</ext-link></mixed-citation></ref><ref id="B109"><mixed-citation xmlns:xlink="http://www.w3.org/1999/xlink" xlink:type="simple"><person-group><name name-style="western"><surname>Hance</surname><given-names>J</given-names></name></person-group> (<year>2012</year>) <source>Photos: new mammal menagerie uncovered in remote Peruvian cloud forest. <ext-link ext-link-type="uri" xlink:href="http://news.mongabay.com/2012/1003-hance-newmammals-peru.html" xlink:type="simple">http://news.mongabay.com/2012/1003-hance-newmammals-peru.html</ext-link></source></mixed-citation></ref><ref id="B236"><mixed-citation xmlns:xlink="http://www.w3.org/1999/xlink" xlink:type="simple"><person-group><name name-style="western"><surname>Reid</surname><given-names>F</given-names></name><name name-style="western"><surname>Helgen</surname><given-names>K</given-names></name></person-group> (<year>2008c</year>) <chapter-title><italic>Bassaricyon beddardi</italic>.</chapter-title> In: <article-title>IUCN 2012.</article-title><source>IUCN Red List of Threatened Species. Version 2012.2.</source><ext-link ext-link-type="uri" xlink:href="http://www.iucnredlist.org" xlink:type="simple">www.iucnredlist.org</ext-link><comment>[accessed on 5 May 2013]</comment></mixed-citation></ref><ref id="B298"><mixed-citation xmlns:xlink="http://www.w3.org/1999/xlink" xlink:type="simple"><person-group><name name-style="western"><surname>Wozencraft</surname><given-names>WC</given-names></name></person-group> (<year>1993</year>) <article-title>Order Carnivora.</article-title> In: <person-group><name name-style="western"><surname>Wilson</surname><given-names>DE</given-names></name><name name-style="western"><surname>Reeder</surname><given-names>DM</given-names></name></person-group> (<role>Eds</role>) <issue-title>Mammal species of the world: a taxonomic and geographic reference, second edition.</issue-title><publisher-name>Smithsonian Institution Press</publisher-name>, <publisher-loc>Washington, D.C.</publisher-loc>, <fpage>279</fpage>-<lpage>348</lpage>.</mixed-citation></ref><ref id="B299"><mixed-citation xmlns:xlink="http://www.w3.org/1999/xlink" xlink:type="simple"><person-group><name name-style="western"><surname>Wozencraft</surname><given-names>WC</given-names></name></person-group> (<year>2005</year>) <article-title>Order Carnivora.</article-title> In: <person-group><name name-style="western"><surname>Wilson</surname><given-names>DE</given-names></name><name name-style="western"><surname>Reeder</surname><given-names>DM</given-names></name></person-group> (<role>Eds</role>) <issue-title>Mammal species of the world: a taxonomic and geographic reference, third edition.</issue-title><publisher-name>Johns Hopkins University Press</publisher-name>, <publisher-loc>Baltimore, Maryland</publisher-loc>, <fpage>532</fpage>-<lpage>628</lpage>.</mixed-citation></ref><ref id="B147"><mixed-citation xmlns:xlink="http://www.w3.org/1999/xlink" xlink:type="simple"><person-group><name name-style="western"><surname>Koepfli</surname><given-names>K-P</given-names></name><name name-style="western"><surname>Gompper</surname><given-names>ME</given-names></name><name name-style="western"><surname>Eizirik</surname><given-names>E</given-names></name><name name-style="western"><surname>Ho</surname><given-names>C-C</given-names></name><name name-style="western"><surname>Linden</surname><given-names>L</given-names></name><name name-style="western"><surname>Maldonado</surname><given-names>JE</given-names></name><name name-style="western"><surname>Wayne</surname><given-names>RK</given-names></name></person-group> (<year>2007</year>) <article-title>Phylogeny of the Procyonidae (Mammalia: Carnivora): Molecules, morphology, and the Great American Interchange.</article-title><source>Molecular Phylogenetics and Evolution</source><volume>43</volume>: <fpage>1076</fpage>-<lpage>1095</lpage>. doi: <ext-link ext-link-type="uri" xlink:href="http://dx.doi.org/10.1016/j.ympev.2006.10.003" xlink:type="simple">10.1016/j.ympev.2006.10.003</ext-link></mixed-citation></ref><ref id="B62"><mixed-citation xmlns:xlink="http://www.w3.org/1999/xlink" xlink:type="simple"><person-group><name name-style="western"><surname>Eizirik</surname><given-names>E</given-names></name><name name-style="western"><surname>Murphy</surname><given-names>WJ</given-names></name><name name-style="western"><surname>Koepfli</surname><given-names>KP</given-names></name><name name-style="western"><surname>Johnson</surname><given-names>WE</given-names></name><name name-style="western"><surname>Dragoo</surname><given-names>JW</given-names></name><name name-style="western"><surname>Wayne</surname><given-names>RK</given-names></name><name name-style="western"><surname>O’Brien</surname><given-names>SJ</given-names></name></person-group> (<year>2010</year>) <article-title>Pattern and timing of diversification of the mammalian order Carnivora inferred from multiple nuclear gene sequences.</article-title><source>Molecular Phylogenetics and Evolution</source><volume>56</volume>: <fpage>49</fpage>-<lpage>63</lpage>. doi: <ext-link ext-link-type="uri" xlink:href="http://dx.doi.org/10.1016/j.ympev.2010.01.033" xlink:type="simple">10.1016/j.ympev.2010.01.033</ext-link></mixed-citation></ref><ref id="B306"><mixed-citation xmlns:xlink="http://www.w3.org/1999/xlink" xlink:type="simple"><person-group><name name-style="western"><surname>Yu</surname><given-names>L</given-names></name><name name-style="western"><surname>Peng</surname><given-names>D</given-names></name><name name-style="western"><surname>Liu</surname><given-names>J</given-names></name><name name-style="western"><surname>Luan</surname><given-names>P</given-names></name><name name-style="western"><surname>Liang</surname><given-names>L</given-names></name><name name-style="western"><surname>Lee</surname><given-names>H</given-names></name><name name-style="western"><surname>Lee</surname><given-names>M</given-names></name><name name-style="western"><surname>Ryder</surname><given-names>OA</given-names></name><name name-style="western"><surname>Zhang</surname><given-names>Y</given-names></name></person-group> (<year>2011</year>) <article-title>On the phylogeny of Mustelidae subfamilies: analysis of seventeen nuclear non-coding loci and mitochondrial complete genomes.</article-title><source>BMC Evolutionary Biology</source><volume>2011, 11</volume>: <lpage>92</lpage>. doi: <ext-link ext-link-type="uri" xlink:href="http://dx.doi.org/10.1186/1471-2148-11-92" xlink:type="simple">10.1186/1471-2148-11-92</ext-link></mixed-citation></ref><ref id="B19"><mixed-citation xmlns:xlink="http://www.w3.org/1999/xlink" xlink:type="simple"><person-group><name name-style="western"><surname>Arnason</surname><given-names>U</given-names></name><name name-style="western"><surname>Gullberg</surname><given-names>A</given-names></name><name name-style="western"><surname>Janke</surname><given-names>A</given-names></name><name name-style="western"><surname>Kullberg</surname><given-names>M</given-names></name></person-group> (<year>2007</year>) <article-title>Mitogenomic analyses of caniform relationships.</article-title><source>Molecular Phylogenetics and Evolution</source><volume>45</volume>: <fpage>863</fpage>-<lpage>874</lpage>. doi: <ext-link ext-link-type="uri" xlink:href="http://dx.doi.org/10.1016/j.ympev.2007.06.019" xlink:type="simple">10.1016/j.ympev.2007.06.019</ext-link></mixed-citation></ref><ref id="B50"><mixed-citation xmlns:xlink="http://www.w3.org/1999/xlink" xlink:type="simple"><person-group><name name-style="western"><surname>Davis</surname><given-names>CS</given-names></name><name name-style="western"><surname>Delisle</surname><given-names>I</given-names></name><name name-style="western"><surname>Stirling</surname><given-names>I</given-names></name><name name-style="western"><surname>Siniff</surname><given-names>DB</given-names></name><name name-style="western"><surname>Strobeck</surname><given-names>C</given-names></name></person-group> (<year>2004</year>) <article-title>A phylogeny of the extant Phocidae inferred from complete mitochondrial DNA coding regions.</article-title><source>Molecular Phylogenetics and Evolution</source><volume>33</volume>: <fpage>363</fpage>-<lpage>377</lpage>. doi: <ext-link ext-link-type="uri" xlink:href="http://dx.doi.org/10.1016/j.ympev.2004.06.006" xlink:type="simple">10.1016/j.ympev.2004.06.006</ext-link></mixed-citation></ref><ref id="B85"><mixed-citation xmlns:xlink="http://www.w3.org/1999/xlink" xlink:type="simple"><person-group><name name-style="western"><surname>Fulton</surname><given-names>TL</given-names></name><name name-style="western"><surname>Strobeck</surname><given-names>C</given-names></name></person-group> (<year>2006</year>) <article-title>Molecular phylogeny of the Arctoidea (Carnivora): Effect of missing data on supertree and supermatrix analyses of multiple gene data sets.</article-title><source>Molecular Phylogenetics and Evolution</source><volume>41</volume>: <fpage>165</fpage>-<lpage>181</lpage>. doi: <ext-link ext-link-type="uri" xlink:href="http://dx.doi.org/10.1016/j.ympev.2006.05.025" xlink:type="simple">10.1016/j.ympev.2006.05.025</ext-link></mixed-citation></ref><ref id="B22"><mixed-citation xmlns:xlink="http://www.w3.org/1999/xlink" xlink:type="simple"><person-group><name name-style="western"><surname>Bardeleben</surname><given-names>C</given-names></name><name name-style="western"><surname>Moore</surname><given-names>RL</given-names></name><name name-style="western"><surname>Wayne</surname><given-names>RK</given-names></name></person-group> (<year>2005</year>) <article-title>A molecular phylogeny of the Canidae based on six nuclear loci.</article-title><source>Molecular Phylogenetics and Evolution</source><volume>37</volume>: <fpage>815</fpage>-<lpage>831</lpage>. doi: <ext-link ext-link-type="uri" xlink:href="http://dx.doi.org/10.1016/j.ympev.2005.07.019" xlink:type="simple">10.1016/j.ympev.2005.07.019</ext-link></mixed-citation></ref><ref id="B87"><mixed-citation xmlns:xlink="http://www.w3.org/1999/xlink" xlink:type="simple"><person-group><name name-style="western"><surname>Fulton</surname><given-names>TL</given-names></name><name name-style="western"><surname>Strobeck</surname><given-names>C</given-names></name></person-group> (<year>2010</year>) <article-title>Multiple fossil calibrations, nuclear loci, and mitochondrial genomes provide new insight into biogeography and divergence timing for true seals (Phocidae, Pinnipedia).</article-title><source>Journal of Biogeography</source><volume>37</volume>: <fpage>814</fpage>-<lpage>829</lpage> doi: <ext-link ext-link-type="uri" xlink:href="http://dx.doi.org/10.1111/j.1365-2699.2010.02271.x" xlink:type="simple">10.1111/j.1365-2699.2010.02271.x</ext-link></mixed-citation></ref><ref id="B211"><mixed-citation xmlns:xlink="http://www.w3.org/1999/xlink" xlink:type="simple"><person-group><name name-style="western"><surname>Peng</surname><given-names>R</given-names></name><name name-style="western"><surname>Zeng</surname><given-names>B</given-names></name><name name-style="western"><surname>Meng</surname><given-names>X</given-names></name><name name-style="western"><surname>Yue</surname><given-names>B</given-names></name><name name-style="western"><surname>Zhang</surname><given-names>Z</given-names></name><name name-style="western"><surname>Zou</surname><given-names>F</given-names></name></person-group> (<year>2007</year>) <article-title>The complete mitochondrial genome and phylogenetic analysis of the giant panda (<italic>Ailuropoda melanoleuca</italic>).</article-title><source>Gene</source><volume>397</volume>: <fpage>76</fpage>-<lpage>83</lpage>. doi: <ext-link ext-link-type="uri" xlink:href="http://dx.doi.org/10.1016/j.gene.2007.04.009" xlink:type="simple">10.1016/j.gene.2007.04.009</ext-link></mixed-citation></ref><ref id="B55"><mixed-citation xmlns:xlink="http://www.w3.org/1999/xlink" xlink:type="simple"><person-group><name name-style="western"><surname>Delisle</surname><given-names>I</given-names></name><name name-style="western"><surname>Strobeck</surname><given-names>C</given-names></name></person-group> (<year>2005</year>) <article-title>A phylogeny of the Caniformia (order Carnivora) based on 12 complete protein-coding mitochondrial genes.</article-title><source>Molecular Phylogenetics and Evolution</source><volume>37</volume>: <fpage>192</fpage>-<lpage>201</lpage>. doi: <ext-link ext-link-type="uri" xlink:href="http://dx.doi.org/10.1093/oxfordjournals.molbev.a004090" xlink:type="simple">10.1093/oxfordjournals.molbev.a004090</ext-link></mixed-citation></ref><ref id="B41"><mixed-citation xmlns:xlink="http://www.w3.org/1999/xlink" xlink:type="simple"><person-group><name name-style="western"><surname>Chen</surname><given-names>L</given-names></name><name name-style="western"><surname>Zhang</surname><given-names>H</given-names></name></person-group> (<year>2012</year>) <article-title>The complete mitochondrial genome and phylogenetic analysis of <italic>Nyctereutes procyonoides</italic>.</article-title><source>Acta Ecologica Sinica</source><volume>32</volume>: <fpage>232</fpage>-<lpage>239</lpage>. doi: <ext-link ext-link-type="uri" xlink:href="http://dx.doi.org/10.1016/j.chnaes.2012.07.003" xlink:type="simple">10.1016/j.chnaes.2012.07.003</ext-link></mixed-citation></ref><ref id="B186"><mixed-citation xmlns:xlink="http://www.w3.org/1999/xlink" xlink:type="simple"><person-group><name name-style="western"><surname>Naidu</surname><given-names>A</given-names></name><name name-style="western"><surname>Fitak</surname><given-names>RR</given-names></name><name name-style="western"><surname>Munguia-Vega</surname><given-names>A</given-names></name><name name-style="western"><surname>Culver</surname><given-names>M</given-names></name></person-group> (<year>2012</year>) <article-title>Novel primers for complete mitochondrial cytochrome <italic>b</italic> gene sequencing in mammals.</article-title><source>Molecular Ecology Resources</source><volume>12</volume>: <fpage>191</fpage>-<lpage>196</lpage>.</mixed-citation></ref><ref id="B54"><mixed-citation xmlns:xlink="http://www.w3.org/1999/xlink" xlink:type="simple"><person-group><name name-style="western"><surname>Delisle</surname><given-names>I</given-names></name><name name-style="western"><surname>Strobeck</surname><given-names>C</given-names></name></person-group> (<year>2002</year>) <article-title>Conserved primers for rapid sequencing of the complete mitochondrial genome from carnivores, applied to three species of bears.</article-title><source>Molecular Biology and Evolution</source><volume>19</volume>: <fpage>357</fpage>-<lpage>361</lpage>. doi: <ext-link ext-link-type="uri" xlink:href="http://dx.doi.org/10.1016/j.ympev.2005.04.025" xlink:type="simple">10.1016/j.ympev.2005.04.025</ext-link></mixed-citation></ref><ref id="B64"><mixed-citation xmlns:xlink="http://www.w3.org/1999/xlink" xlink:type="simple"><person-group><name name-style="western"><surname>Emmons</surname><given-names>LH</given-names></name></person-group> (<year>1990</year>) <article-title>Neotropical rainforest mammals, a field guide.</article-title><publisher-name>University of Chicago Press</publisher-name>, <publisher-loc>Chicago, Illinois</publisher-loc>.</mixed-citation></ref><ref id="B226"><mixed-citation xmlns:xlink="http://www.w3.org/1999/xlink" xlink:type="simple"><person-group><name name-style="western"><surname>Poglayen-Neuwall</surname><given-names>I</given-names></name><name name-style="western"><surname>Poglayen-Neuwall</surname><given-names>I</given-names></name></person-group> (<year>1965</year>) <article-title>Gefangenschaftsbeobachtungen an Makibären (<italic>Bassaricyon</italic> Allen, 1876).</article-title><source>Zeitschrift für Säugetierkunde</source><volume>30</volume>: <fpage>321</fpage>-<lpage>366</lpage>.</mixed-citation></ref><ref id="B222"><mixed-citation xmlns:xlink="http://www.w3.org/1999/xlink" xlink:type="simple"><person-group><name name-style="western"><surname>Poglayen-Neuwall</surname><given-names>I</given-names></name></person-group> (<year>1966</year>) <article-title>Notes on care, display and breeding of olingos.</article-title><source>International Zoo Yearbook</source><volume>6</volume>: <fpage>169</fpage>-<lpage>171</lpage>.</mixed-citation></ref><ref id="B225"><mixed-citation xmlns:xlink="http://www.w3.org/1999/xlink" xlink:type="simple"><person-group><name name-style="western"><surname>Poglayen-Neuwall</surname><given-names>I</given-names></name></person-group> (<year>1989</year>) <article-title>Notes on reproduction, aging and longevity of <italic>Bassaricyon</italic> sp. (Procyonidae).</article-title><source>Zoologische Garten</source><volume>59</volume>: <fpage>122</fpage>-<lpage>128</lpage>.</mixed-citation></ref><ref id="B224"><mixed-citation xmlns:xlink="http://www.w3.org/1999/xlink" xlink:type="simple"><person-group><name name-style="western"><surname>Poglayen-Neuwall</surname><given-names>I</given-names></name></person-group> (<year>1976</year>) <article-title>Fortpflanzung, Geburt und Aufzucht, nebst anderen Beobachtungen von Makibären (<italic>Bassaricyon</italic> Allen, 1876).</article-title><source>Zoologische Beiträge</source><volume>22</volume>: <fpage>179</fpage>-<lpage>233</lpage>.</mixed-citation></ref><ref id="B223"><mixed-citation xmlns:xlink="http://www.w3.org/1999/xlink" xlink:type="simple"><person-group><name name-style="western"><surname>Poglayen-Neuwall</surname><given-names>I</given-names></name></person-group> (<year>1973</year>) <article-title>The odorous olingo.</article-title><source>Animal Kingdom</source><volume>76</volume>(<issue>5</issue>): <fpage>10</fpage>-<lpage>14</lpage>. doi: <ext-link ext-link-type="uri" xlink:href="http://dx.doi.org/10.1111/j.1748-1090.1966.tb01739.x" xlink:type="simple">10.1111/j.1748-1090.1966.tb01739.x</ext-link></mixed-citation></ref></ref-list></tp:taxon-treatment>
