# Supplementary material for: Taxonomic revision of the olingos (Bassaricyon), with description of a new species, the Olinguito
Source: Zookeys. 2013 Aug 15;(324):1–83. doi: 10.3897/zookeys.324.5827 (PMC3760134; doi:10.3897/zookeys.324.5827)
Supplement: XML Treatment for Bassaricyon medius [file zookeys.324.5827-treatment8.xml]

<!DOCTYPE tp:taxon-treatment
  PUBLIC "-//TaxonX//DTD Taxonomic Treatment Publishing DTD v0 20100105//EN" "tax-treatment-NSO.dtd">
<tp:taxon-treatment xmlns:tp="http://www.plazi.org/taxpub"><tp:treatment-meta><mixed-citation publication-type="journal"><person-group><name><surname>Helgen</surname><given-names>Kristofer M.</given-names></name><name><surname>Pinto</surname><given-names>C. Miguel</given-names></name><name><surname>Kays</surname><given-names>Roland</given-names></name><name><surname>Helgen</surname><given-names>Lauren E.</given-names></name><name><surname>Tsuchiya</surname><given-names>Mirian T. N.</given-names></name><name><surname>Quinn</surname><given-names>Aleta</given-names></name><name><surname>Wilson</surname><given-names>Don E.</given-names></name><name><surname>Maldonado</surname><given-names>Jesús E.</given-names></name></person-group><article-title>Taxonomic revision of the olingos (<italic>Bassaricyon</italic>), with description of a new species, the Olinguito</article-title><source>Zookeys</source><day>15</day><month>8</month><year>2013</year><volume>2013</volume><issue>324</issue><fpage>1</fpage><lpage>83</lpage><pub-id pub-id-type="doi">10.3897/zookeys.324.5827</pub-id></mixed-citation></tp:treatment-meta><tp:nomenclature><tp:taxon-name>
                        <tp:taxon-name-part taxon-name-part-type="genus">Bassaricyon</tp:taxon-name-part>
                        <tp:taxon-name-part taxon-name-part-type="species">medius</tp:taxon-name-part>
                        <object-id xmlns:xlink="http://www.w3.org/1999/xlink" xlink:type="simple">http://species-id.net/wiki/Bassaricyon_medius</object-id>
                        <object-id xmlns:xlink="http://www.w3.org/1999/xlink" xlink:type="simple">Western Lowland Olingo</object-id>
                    </tp:taxon-name><tp:taxon-authority>Thomas, 1909</tp:taxon-authority><tp:nomenclature-citation-list><tp:nomenclature-citation><tp:taxon-name>Bassariscyon</tp:taxon-name><comment> [sic] <italic>gabbi</italic> [sic] <italic>orinomus</italic> Goldman, 1912:16.</comment></tp:nomenclature-citation></tp:nomenclature-citation-list></tp:nomenclature><tp:treatment-sec sec-type="Type specimens and localities"><title>Type specimens and localities.</title><p>The holotype of <italic>medius</italic> is BMNH 9.7.17.10, an adult male (skin and skull) from “Jimenez, mountains inland of Chocó, W. Colombia, 2400 feet” (<xref ref-type="bibr" rid="B269">Thomas 1909</xref>).</p><!--PageBreak--><p>The holotype of <italic>orinomus</italic> is USNM 179157, an adult male (skin and skull), from “Cana (altitude 1,800 feet), in the mountains of eastern Panama” (<xref ref-type="bibr" rid="B92">Goldman 1912</xref>). <xref ref-type="bibr" rid="B92">Goldman (1912)</xref> figured the holotype skull.</p></tp:treatment-sec><tp:treatment-sec sec-type="Diagnosis"><title>Diagnosis.</title><p><italic><tp:taxon-name>Bassaricyon medius</tp:taxon-name></italic> is a medium-sized olingo, smaller (on average) than <italic><tp:taxon-name>Bassaricyon gabbii</tp:taxon-name></italic> of Mesoamerica and larger than <italic><tp:taxon-name>Bassaricyon neblina</tp:taxon-name></italic> of the Andes. It requires closest comparison with the closely-related, allopatrically-distributed taxon <italic><tp:taxon-name>Bassaricyon alleni</tp:taxon-name></italic>, from which it differs especially in having (externally) less strikingly black-tipped dorsal pelage (which gives the pelage a slightly darker appearance in <italic><tp:taxon-name>Bassaricyon alleni</tp:taxon-name></italic>), (cranially) in its proportionally narrower and (on average) longer rostrum, and in having less inflated auditory bullae (<xref ref-type="table" rid="T3">Table 3</xref>), and (dentally) in its generally smaller p4 (<xref ref-type="table" rid="T4">Table 4</xref>). <italic><tp:taxon-name>Bassaricyon medius medius</tp:taxon-name></italic> is considerably smaller than <italic><tp:taxon-name>Bassaricyon alleni</tp:taxon-name></italic> (of South America east of the Andes), such that there is a clear body-size contrast between the two lowland olingo taxa of South America (<italic><tp:taxon-name>Bassaricyon alleni</tp:taxon-name></italic> east of Andes <italic>vs. B. medius medius</italic> west of Andes), but <italic><tp:taxon-name>Bassaricyon medius orinomus</tp:taxon-name></italic> (of eastern Panama and northwestern Colombia) is very similar in size to <italic><tp:taxon-name>Bassaricyon alleni</tp:taxon-name></italic>. <italic><tp:taxon-name>Bassaricyon medius orinomus</tp:taxon-name></italic> often has a reddish tail that contrasts somewhat with the less rufous head and body; <italic><tp:taxon-name>Bassaricyon alleni</tp:taxon-name></italic> tends to be more uniformly colored head to tail. In life, <italic><tp:taxon-name>Bassaricyon alleni</tp:taxon-name></italic> usually has a darkly pigmented nose, whereas in <italic><tp:taxon-name>Bassaricyon medius</tp:taxon-name></italic> the nose is often pink (Ivo Poglayen-Neuwall to C.O. Handley Jr., <italic>in litt.</italic>, 9 February 1973; <xref ref-type="fig" rid="F21">Figures 21</xref>–<xref ref-type="fig" rid="F22">22</xref>). Sequence divergence in cytochrome <italic>b</italic> in these sister species (<italic><tp:taxon-name>Bassaricyon medius</tp:taxon-name></italic>, <italic><tp:taxon-name>Bassaricyon alleni</tp:taxon-name></italic>), separated by the Andes, is 6–7% (<xref ref-type="table" rid="T2">Table 2</xref>).</p></tp:treatment-sec><tp:treatment-sec sec-type="Distribution"><title>Distribution and geographic variation.</title><p><italic><tp:taxon-name>Bassaricyon medius</tp:taxon-name></italic> occurs in forests from Central Panama to Colombia and Ecuador west of the Andes, where it is recorded from sea level up to about 1800 m elevation. We recognize two distinctive subspecies of <italic><tp:taxon-name>Bassaricyon medius</tp:taxon-name></italic>, distinguished especially by clear differences in size (<xref ref-type="table" rid="T6">Tables 6</xref>–<xref ref-type="table" rid="T7">7</xref>).</p><p><italic><tp:taxon-name>Bassaricyon medius medius</tp:taxon-name></italic> (<xref ref-type="fig" rid="F22">Figure 22</xref>) occurs in most of the South American portion of the range, where it is recorded west of the Andes in western Colombia (<xref ref-type="bibr" rid="B269">Thomas 1909</xref>) and western Ecuador (<xref ref-type="bibr" rid="B160">Lönnberg 1921</xref>, <xref ref-type="bibr" rid="B198">Parker and Carr 1992</xref>, <xref ref-type="bibr" rid="B275">Tirira 2008</xref>, <xref ref-type="bibr" rid="B215">Pinto and Tirira 2011a</xref>), in the Chocó region, on the western slopes of the Andes, and in outlying western ranges. It occurs in regional sympatry with <italic><tp:taxon-name>Bassaricyon neblina</tp:taxon-name></italic> at Otonga–San Francisco de las Pampas and probably elsewhere along the western versant of the Andes.</p><!--PageBreak--><p><italic><tp:taxon-name>Bassaricyon medius orinomus</tp:taxon-name></italic> (<xref ref-type="fig" rid="F23">Figure 23</xref>) occurs primarily in the Central American portion of the range, where it is recorded from central and eastern Panama, from the vicinity of the Canal Zone in the west to the Darien Mountains in the east (<xref ref-type="bibr" rid="B92">Goldman 1912</xref>, <xref ref-type="bibr" rid="B93">1920</xref>, <xref ref-type="bibr" rid="B110">Handley 1966</xref>, <xref ref-type="bibr" rid="B180">Mendez 1970</xref>, <xref ref-type="bibr" rid="B140">Kays 2000</xref>). In the Darien, records include Cerro Tacarcuna and Cerro Pirri (USNM series), and as these mountain blocks extend across the Colombian border, there can be no doubt this subspecies enters South America in northwestern Colombia. The two north-westernmost records of <italic><tp:taxon-name>Bassaricyon medius</tp:taxon-name></italic> in Colombia, from Villa Arteaga, Antioquia District (FMNH 69578) and from the Cauca Valley (AMNH 37797) have large anterior premolars relative to <italic><tp:taxon-name>Bassaricyon medius medius</tp:taxon-name></italic> and we tentatively attribute them to <italic><tp:taxon-name>Bassaricyon medius orinomus</tp:taxon-name></italic>, with <italic><tp:taxon-name>Bassaricyon medius medius</tp:taxon-name></italic> then recorded further south in forests of the Chocó and Western Andean slopes. The specimen from the Cauca Valley (from Puerta Valdivia, Antioquia District: <xref ref-type="bibr" rid="B8">Allen 1916</xref>) demonstrates that <italic><tp:taxon-name>Bassaricyon medius</tp:taxon-name></italic> also occurs in lowland forests in between the Western and Central Andes; another low elevation specimen from the Cauca Valley of Colombia reported by <xref ref-type="bibr" rid="B242">Saavedra-Rodríguez and Velandia-Perilla (2011)</xref> (UV-3774, Río Agua Sucia, Río Cajambre, 725 m) that we have not examined is also presumably <italic><tp:taxon-name>Bassaricyon medius</tp:taxon-name></italic>.</p><fig id="F23" position="float" orientation="portrait"><label>Figure 23.</label><caption><p>Western Lowland Olingo, <italic><tp:taxon-name>Bassaricyon medius orinomus</tp:taxon-name></italic>, in life. Wild animals captured, radio-collared, released, and studied by Roland Kays in Limbo Plot, Pipeline Road, Gamboa, Panama (<xref ref-type="bibr" rid="B140">Kays 2000</xref>). Photographs courtesy of M. Guerra and R. Kays.</p></caption><graphic xmlns:xlink="http://www.w3.org/1999/xlink" xlink:href="ZooKeys-324-001-g023.jpg" position="float" orientation="portrait" xlink:type="simple"/></fig><p>As noted above for <italic><tp:taxon-name>Bassaricyon gabbii</tp:taxon-name></italic>, the nature of interactions with the distribution of <italic><tp:taxon-name>Bassaricyon gabbii</tp:taxon-name></italic> on the western margin of the range of <italic><tp:taxon-name>Bassaricyon medius</tp:taxon-name></italic> in Panama (whether characterized by allopatry, parapatry, or sympatry) is unknown and worthy of study.</p></tp:treatment-sec><tp:treatment-sec sec-type="Notes"><title>Notes.</title><p>The first detailed description of representatives of this species was published in French by <xref ref-type="bibr" rid="B129">Huet (1883)</xref>, based on two specimens from Chorrera, near Panama City (<xref ref-type="bibr" rid="B269">Thomas 1909</xref>, <xref ref-type="bibr" rid="B93">Goldman 1920</xref>), the first specimens to become available after the original discovery of <italic><tp:taxon-name>Bassaricyon gabbii</tp:taxon-name></italic> in Costa Rica in 1876 (<xref ref-type="bibr" rid="B3">Allen 1876</xref>). <xref ref-type="bibr" rid="B269">Thomas (1909)</xref> was first to name it (<italic><tp:taxon-name>Bassaricyon medius</tp:taxon-name></italic>), based on specimens from western Colombia, and <xref ref-type="bibr" rid="B92">Goldman (1912</xref>, <xref ref-type="bibr" rid="B93">1920</xref>) described the larger Panamanian subspecies (<italic>orinomus</italic>) and provided brief notes on the species, noting its arboreal, nocturnal, and frugivorous habits, and its association in fruiting trees with <italic><tp:taxon-name>Potos</tp:taxon-name></italic>. More recent field studies in Panama (<xref ref-type="bibr" rid="B140">Kays 2000</xref>, <xref ref-type="bibr" rid="B142">Kays et al. 2012</xref>, <xref ref-type="fig" rid="F23">Figure 23</xref>) are limited but likewise show <italic><tp:taxon-name>Bassaricyon medius</tp:taxon-name></italic> to be nocturnal, arboreal, frugivorous (and nectarivorous), and to feed in the same trees as kinkajous, which sometimes displace the smaller olingos. It is mostly solitary at night, spends its days in tree holes or other arboreal hide-outs, and usually has one young at a time. One olingo was found to have a home range of 37 hectares. Field workers have described this species’ vocalizations as “whey-chuck”, “wer-toll”, or “wake-up.”</p><!--PageBreak--><p>Relevant field notes associated with <italic><tp:taxon-name>Bassaricyon medius</tp:taxon-name></italic> include: “shot at dusk in high tree in forest” (FMNH 29180); “shot at 8 pm, 40 feet up in large tree, active and agile, but curious, eyes shine brightly” (USNM 305748); “shot at 8:30 pm in avocado plantation” (USNM 305749); “shot near banana plantation (at night), stomach with banana” (USNM 305750); ” “shot at 8:30 pm in large tree in cafetal [coffee plantation], stomach with soft fruit with tomato-like seed” (USNM 305751); “shot at 8 pm in forest” (USNM 307037); “lactating” and pregnant with “1 embryo”, “stomach: fruit pulp” (USNM 310666); “shot in tree at night” (USNM 335767, 338348); “shot at night in tree in forest” (USNM 335769); “shot at night in tree in cocoa grove” (USNM 335770); “shot in small tree in plantain patch at night” (USNM 335771); “one embryo” in a pregnant female “shot in forest” (USNM 363342); “shot in banana tree” (USNM 363343)</p></tp:treatment-sec><tp:treatment-sec sec-type="Specimens examined"><title>Specimens examined.</title><p><bold><italic><tp:taxon-name>Bassaricyon medius medius</tp:taxon-name></italic></bold></p><p><bold>Colombia</bold>: BMNH 9.7.17.10 (holotype of <italic>medius</italic>), 9.7.17.11, FMNH 29180, 86852, 90049, 90051, MVZ 124112, USNM 598997. <bold>Ecuador</bold>: AMNH 66752, BMNH 34.9.10.81, 34.9.10.82, EPN 841, 900, MECN DAP37, NMS A59-5081, A59-5082, QCAZ 8758, 8659.</p><p><bold><italic><tp:taxon-name>Bassaricyon medius orinomus</tp:taxon-name></italic></bold></p><p><bold>Panama</bold>: USNM 171138, 179053, 179157 (holotype of <italic>orinomus</italic>), 179158, 179779, 179917, 206123, 284773, 284903, 284933, 284934, 284935, 305748, 305749, 305750, 305751, 305752, 305753, 305754, 307035, 307036, 307037, 310666, 310667, 310668, 324295, 324296, 335767, 335768, 335769, 335770, 335771, 338348, 338894, 363342, 363343, 363344. <bold>Colombia</bold> (tentatively attributed): AMNH 37797, FMNH 69578.</p></tp:treatment-sec><tp:treatment-sec><!--Section generated to contain objects referenced in tp:taxon-treatment.--><table-wrap id="T3" position="float" orientation="portrait"><label>Table 3.</label><caption><p>Cranial measurements for olingo species (compiled separately by sex). For each measurement, means are provided, ± standard deviation, with ranges in parentheses.</p></caption><table><tbody><tr><th rowspan="1" colspan="2"/><th rowspan="1" colspan="1"><italic><tp:taxon-name>Bassaricyon gabbii</tp:taxon-name></italic><break/><italic>n</italic>= 11 ♂♂, 11 ♀♀</th><th rowspan="1" colspan="1"><italic><tp:taxon-name>Bassaricyon medius</tp:taxon-name></italic><break/><italic>n</italic>= 18 ♂♂, 27 ♀♀</th><th rowspan="1" colspan="1"><italic><tp:taxon-name>Bassaricyon alleni</tp:taxon-name></italic><break/><italic>n</italic>= 12 ♂♂, 17 ♀♀</th><th rowspan="1" colspan="1"><italic><tp:taxon-name>Bassaricyon neblina</tp:taxon-name></italic><break/><italic>n</italic>= 10 ♂♂, 9 ♀♀</th></tr><tr><td rowspan="2" colspan="1">CBL</td><td rowspan="1" colspan="1"><bold>♂♂</bold></td><td rowspan="1" colspan="1">80.8 ± 1.50<break/>(78.1 - 83.0)</td><td rowspan="1" colspan="1">79.4 ± 2.67<break/>(74.5 - 85.1)</td><td rowspan="1" colspan="1">79.4 ± 1.81<break/>(76.5 - 82.8)</td><td rowspan="1" colspan="1">74.5 ± 3.26<break/>(70.1 - 79.5)</td></tr><tr><td rowspan="1" colspan="1"><bold>♀♀</bold></td><td rowspan="1" colspan="1">78.2 ± 1.75<break/>(75.0 - 80.2)</td><td rowspan="1" colspan="1">77.3 ± 2.70<break/>(70.8 - 82.3)</td><td rowspan="1" colspan="1">77.0 ± 2.24<break/>(73.1 - 80.5)</td><td rowspan="1" colspan="1">75.1 ± 1.49<break/>(72.9 - 77.9)</td></tr><tr><td rowspan="2" colspan="1">ZYG</td><td rowspan="1" colspan="1"><bold>♂♂</bold></td><td rowspan="1" colspan="1">55.2 ± 2.76<break/>(49.5 - 58.7)</td><td rowspan="1" colspan="1">52.0 ± 2.66<break/>(48.3 - 56.7)</td><td rowspan="1" colspan="1">51.6 ± 1.02<break/>(49.0 - 52.8)</td><td rowspan="1" colspan="1">50.1 ± 3.02<break/>(46.2 - 54.4)</td></tr><tr><td rowspan="1" colspan="1"><bold>♀♀</bold></td><td rowspan="1" colspan="1">51.3 ± 1.90<break/>(48.1 - 54.4)</td><td rowspan="1" colspan="1">50.0 ± 2.50<break/>(44.4 - 54.0)</td><td rowspan="1" colspan="1">50.2 ± 0.99<break/>(48.6 - 52.2)</td><td rowspan="1" colspan="1">49.0 ± 2.69<break/>(44.6 - 53.0)</td></tr><tr><td rowspan="2" colspan="1">BBC</td><td rowspan="1" colspan="1"><bold>♂♂</bold></td><td rowspan="1" colspan="1">36.1 ± 0.86<break/>(34.3 - 37.6)</td><td rowspan="1" colspan="1">35.1 ± 1.16<break/>(32.9 - 37.5)</td><td rowspan="1" colspan="1">35.4 ± 0.80<break/>(34.2 - 36.8)</td><td rowspan="1" colspan="1">34.6 ± 1.62<break/>(32.4 - 37.5)</td></tr><tr><td rowspan="1" colspan="1"><bold>♀♀</bold></td><td rowspan="1" colspan="1">35.7 ± 1.34<break/>(33.1 - 37.5)</td><td rowspan="1" colspan="1">34.6 ± 1.20<break/>(32.0 - 37.2)</td><td rowspan="1" colspan="1">34.9 ± 0.91<break/>(33.3 - 36.8)</td><td rowspan="1" colspan="1">34.2 ± 1.62<break/>(31.0 - 36.6)</td></tr><tr><td rowspan="2" colspan="1">HBC</td><td rowspan="1" colspan="1"><bold>♂♂</bold></td><td rowspan="1" colspan="1">28.7 ± 0.88<break/>(26.4 - 29.7)</td><td rowspan="1" colspan="1">27.6 ± 0.84<break/>(26.5 - 29.3)</td><td rowspan="1" colspan="1">27.4 ± 0.73<break/>(26.2 - 28.5)</td><td rowspan="1" colspan="1">27.4 ± 0.61<break/>(26.5 - 28.3)</td></tr><tr><td rowspan="1" colspan="1"><bold>♀♀</bold></td><td rowspan="1" colspan="1">27.9 ± 0.74<break/>(26.9 - 28.8)</td><td rowspan="1" colspan="1">26.9 ± 0.90<break/>(25.4 - 28.5)</td><td rowspan="1" colspan="1">26.9 ± 0.63<break/>(26.0 - 28.1)</td><td rowspan="1" colspan="1">26.5 ± 0.93<break/>(24.9 - 27.8)</td></tr><tr><td rowspan="2" colspan="1">MTR</td><td rowspan="1" colspan="1"><bold>♂♂</bold></td><td rowspan="1" colspan="1">28.5 ± 0.50<break/>(27.8 - 29.3)</td><td rowspan="1" colspan="1">28.6 ± 0.87<break/>(27.0 - 30.4)</td><td rowspan="1" colspan="1">28.4 ± 0.83<break/>(26.5 - 29.5)</td><td rowspan="1" colspan="1">26.5 ± 1.38<break/>(24.5 - 28.7)</td></tr><tr><td rowspan="1" colspan="1"><bold>♀♀</bold></td><td rowspan="1" colspan="1">27.3 ± 1.02<break/>(26.0 - 29.0)</td><td rowspan="1" colspan="1">27.7 ± 0.90<break/>(25.6 - 29.1)</td><td rowspan="1" colspan="1">27.3 ± 0.69<break/>(26.1 - 28.5)</td><td rowspan="1" colspan="1">26.9 ± 0.88<break/>(25.8 - 28.3)</td></tr><tr><td rowspan="2" colspan="1">CC</td><td rowspan="1" colspan="1"><bold>♂♂</bold></td><td rowspan="1" colspan="1">18.7 ± 1.12<break/>(17.2 - 20.4)</td><td rowspan="1" colspan="1">16.4 ± 0.92<break/>(15.0 - 17.9)</td><td rowspan="1" colspan="1">16.8 ± 0.51<break/>(15.8 - 17.6)</td><td rowspan="1" colspan="1">15.9 ± 0.94<break/>(14.7 - 17.1)</td></tr><tr><td rowspan="1" colspan="1"><bold>♀♀</bold></td><td rowspan="1" colspan="1">16.9 ± 0.76<break/>(15.6 - 17.9)</td><td rowspan="1" colspan="1">15.7 ± 0.80<break/>(14.5 - 17.2)</td><td rowspan="1" colspan="1">15.9 ± 0.55<break/>(14.8 - 16.8)</td><td rowspan="1" colspan="1">15.7 ± 0.47<break/>(14.9 - 16.4)</td></tr><tr><td rowspan="2" colspan="1">WPP</td><td rowspan="1" colspan="1"><bold>♂♂</bold></td><td rowspan="1" colspan="1">11.3 ± 1.27<break/>(9.0 - 12.9)</td><td rowspan="1" colspan="1">10.3 ± 0.95<break/>(8.4 - 12.1)</td><td rowspan="1" colspan="1">10.4 ± 0.82<break/>(8.7 - 11.8)</td><td rowspan="1" colspan="1">11.7 ± 1.05<break/>(10.6 - 14.0)</td></tr><tr><td rowspan="1" colspan="1"><bold>♀♀</bold></td><td rowspan="1" colspan="1">10.7 ± 0.99<break/>(9.3 - 12.7)</td><td rowspan="1" colspan="1">10.3 ± 0.90<break/>(9.0 - 13.0)</td><td rowspan="1" colspan="1">9.9 ± 0.89<break/>(8.2 - 11.7)</td><td rowspan="1" colspan="1">11.6 ± 0.87<break/>(10.5 - 12.7)</td></tr><tr><td rowspan="2" colspan="1">LPP</td><td rowspan="1" colspan="1"><bold>♂♂</bold></td><td rowspan="1" colspan="1">12.3 ± 0.99<break/>(10.7 - 14.0)</td><td rowspan="1" colspan="1">10.2 ± 0.88<break/>(7.9 - 11.7)</td><td rowspan="1" colspan="1">10.8 ± 1.21<break/>(9.3 - 12.9)</td><td rowspan="1" colspan="1">11.2 ± 1.24<break/>(9.2 - 12.7)</td></tr><tr><td rowspan="1" colspan="1"><bold>♀♀</bold></td><td rowspan="1" colspan="1">10.8 ± 0.77<break/>(9.7 - 12.0)</td><td rowspan="1" colspan="1">10.1 ± 0.90<break/>(8.1 - 11.8)</td><td rowspan="1" colspan="1">10.4 ± 0.67<break/>(8.7 - 11.6)</td><td rowspan="1" colspan="1">11.1 ± 0.82<break/>(9.7 - 12.3)</td></tr><tr><td rowspan="2" colspan="1">LAB</td><td rowspan="1" colspan="1"><bold>♂♂</bold></td><td rowspan="1" colspan="1">13.8 ± 0.63<break/>(12.9 - 14.7)</td><td rowspan="1" colspan="1">14.0 ± 0.81<break/>(12.8 - 15.6)</td><td rowspan="1" colspan="1">15.1 ± 0.76<break/>(14.1 - 16.8)</td><td rowspan="1" colspan="1">11.8 ± 0.76<break/>(10.9 - 13.3)</td></tr><tr><td rowspan="1" colspan="1"><bold>♀♀</bold></td><td rowspan="1" colspan="1">13.8 ± 0.67<break/>(12.9 - 14.8)</td><td rowspan="1" colspan="1">14.0 ± 0.80<break/>(12.6 - 15.2)</td><td rowspan="1" colspan="1">14.4 ± 0.81<break/>(13.0 - 15.6)</td><td rowspan="1" colspan="1">12.2 ± 0.51<break/>(11.0 - 12.7)</td></tr><tr><td rowspan="2" colspan="1">EAM</td><td rowspan="1" colspan="1"><bold>♂♂</bold></td><td rowspan="1" colspan="1">3.6 ± 0.47<break/>(2.6 - 4.2)</td><td rowspan="1" colspan="1">3.9 ± 0.33<break/>(3.4 - 4.5)</td><td rowspan="1" colspan="1">3.8 ± 0.40<break/>(3.2 - 4.5)</td><td rowspan="1" colspan="1">2.9 ± 0.22<break/>(2.5 - 3.1)</td></tr><tr><td rowspan="1" colspan="1"><bold>♀♀</bold></td><td rowspan="1" colspan="1">3.6 ± 0.39<break/>(3.0 - 4.2)</td><td rowspan="1" colspan="1">3.9 ± 0.30<break/>(3.5 - 4.7)</td><td rowspan="1" colspan="1">3.8 ± 0.36<break/>(3.2 - 4.4)</td><td rowspan="1" colspan="1">3.2 ± 0.33<break/>(2.6 - 3.5)</td></tr></tbody></table></table-wrap><table-wrap id="T4" position="float" orientation="portrait"><label>Table 4.</label><caption><p>Selected dental measurements of olingo species. For each measurement, means are provided, ± standard deviation, with ranges in parentheses.</p></caption><table><tbody><tr><th rowspan="1" colspan="1"/><th rowspan="1" colspan="1"><italic><tp:taxon-name>Bassaricyon gabbii</tp:taxon-name></italic><break/><italic>n</italic>= 22</th><th rowspan="1" colspan="1"><italic><tp:taxon-name>Bassaricyon medius</tp:taxon-name></italic><break/><italic>n</italic>= 45</th><th rowspan="1" colspan="1"><italic><tp:taxon-name>Bassaricyon alleni</tp:taxon-name></italic><break/><italic>n</italic>= 34</th><th rowspan="1" colspan="1"><italic><tp:taxon-name>Bassaricyon neblina</tp:taxon-name></italic><break/><italic>n</italic>= 19</th></tr><tr><td rowspan="1" colspan="1">p1 width</td><td rowspan="1" colspan="1">1.7 ± 0.17<break/>(1.4 - 2.1)</td><td rowspan="1" colspan="1">1.7 ± 0.13<break/>(1.4 - 2.0)</td><td rowspan="1" colspan="1">1.7 ± 0.12<break/>(1.5 - 1.9)</td><td rowspan="1" colspan="1">1.6 ± 0.13<break/>(1.4 - 1.8)</td></tr><tr><td rowspan="1" colspan="1">p2 width</td><td rowspan="1" colspan="1">2.4 ± 0.24<break/>(2.0 - 2.8)</td><td rowspan="1" colspan="1">2.2 ± 0.18<break/>(1.8 - 2.6)</td><td rowspan="1" colspan="1">2.2 ± 0.15<break/>(1.9 - 2.5)</td><td rowspan="1" colspan="1">2.1 ± 0.17<break/>(1.9 - 2.5)</td></tr><tr><td rowspan="1" colspan="1">p3 width</td><td rowspan="1" colspan="1">2.7 ± 0.21<break/>(2.3 - 3.0)</td><td rowspan="1" colspan="1">2.5 ± 0.18<break/>(2.2 - 2.9)</td><td rowspan="1" colspan="1">2.6 ± 0.16<break/>(2.2 - 2.9)</td><td rowspan="1" colspan="1">2.4 ± 0.22<break/>(2.1 - 2.9)</td></tr><tr><td rowspan="1" colspan="1">p4 width</td><td rowspan="1" colspan="1">3.4 ± 0.27<break/>(3.0 - 3.9)</td><td rowspan="1" colspan="1">3.2 ± 0.18<break/>(2.8 - 3.6)</td><td rowspan="1" colspan="1">3.4 ± 0.21<break/>(2.8 - 3.7)</td><td rowspan="1" colspan="1">3.3 ± 0.15<break/>(3.0 - 3.7)</td></tr><tr><td rowspan="1" colspan="1">P2 width</td><td rowspan="1" colspan="1">2.4 ± 0.24<break/>(2.1 - 2.9)</td><td rowspan="1" colspan="1">2.3 ± 0.19<break/>(1.9 - 2.8)</td><td rowspan="1" colspan="1">2.2 ± 0.17<break/>(1.9 - 2.7)</td><td rowspan="1" colspan="1">2.1 ± 0.19<break/>(1.8 - 2.5)</td></tr><tr><td rowspan="1" colspan="1">P3 width</td><td rowspan="1" colspan="1">2.9 ± 0.22<break/>(2.5 - 3.3)</td><td rowspan="1" colspan="1">3.0 ± 0.29<break/>(2.5 - 3.6)</td><td rowspan="1" colspan="1">3.0 ± 0.22<break/>(2.6 - 3.5)</td><td rowspan="1" colspan="1">2.9 ± 0.21<break/>(2.6 - 3.4)</td></tr><tr><td rowspan="1" colspan="1">P4 length</td><td rowspan="1" colspan="1">4.4 ± 0.24<break/>(3.9 - 4.8)</td><td rowspan="1" colspan="1">4.2 ± 0.27<break/>(3.6 - 4.9)</td><td rowspan="1" colspan="1">4.2 ± 0.20<break/>(3.8 - 4.6)</td><td rowspan="1" colspan="1">4.5 ± 0.24<break/>(4.1 - 4.9)</td></tr><tr><td rowspan="1" colspan="1">P4 width</td><td rowspan="1" colspan="1">5.1 ± 0.35<break/>(4.5 - 5.6)</td><td rowspan="1" colspan="1">4.7 ± 0.26<break/>(4.2 - 5.4)</td><td rowspan="1" colspan="1">4.8 ± 0.23<break/>(4.4 - 5.6)</td><td rowspan="1" colspan="1">5.0 ± 0.40<break/>(4.5 - 5.9)</td></tr><tr><td rowspan="1" colspan="1">M1 length</td><td rowspan="1" colspan="1">5. 0 ± 0.27<break/>(4.4 - 5.4)</td><td rowspan="1" colspan="1">5.0 ± 0.29<break/>(4.3 - 5.6)</td><td rowspan="1" colspan="1">5.1 ± 0.21<break/>(4.6 - 5.5)</td><td rowspan="1" colspan="1">5.3 ± 0.35<break/>(4.8 - 6.1)</td></tr><tr><td rowspan="1" colspan="1">M1 width</td><td rowspan="1" colspan="1">5.5 ± 0.30<break/>(4.7 - 5.9)</td><td rowspan="1" colspan="1">5.3 ± 0.32<break/>(4.7 - 5.9)</td><td rowspan="1" colspan="1">5.5 ± 0.28<break/>(4.9 - 6.0)</td><td rowspan="1" colspan="1">5.8 ± 0.31<break/>(5.4 - 6.4)</td></tr><tr><td rowspan="1" colspan="1">M2 length</td><td rowspan="1" colspan="1">3.7 ± 0.32<break/>(2.8 - 4.1)</td><td rowspan="1" colspan="1">4.0 ± 0.25<break/>(3.2 - 4.4)</td><td rowspan="1" colspan="1">3.8 ± 0.27<break/>(3.3 - 4.4)</td><td rowspan="1" colspan="1">3.8 ± 0.35<break/>(3.3 - 4.4)</td></tr><tr><td rowspan="1" colspan="1">M2 width</td><td rowspan="1" colspan="1">4.6 ± 0.38<break/>(4.0 - 5.3)</td><td rowspan="1" colspan="1">4.7 ± 0.27<break/>(4.1 - 5.2)</td><td rowspan="1" colspan="1">4.7 ± 0.28<break/>(4.0 - 5.2)</td><td rowspan="1" colspan="1">4.8 ± 0.24<break/>(4.4 - 5.4)</td></tr><tr><td rowspan="1" colspan="1">m1 length</td><td rowspan="1" colspan="1">5.6 ± 0.31<break/>(5.0 - 6.3)</td><td rowspan="1" colspan="1">5.7 ± 0.26<break/>(4.9 - 6.2)</td><td rowspan="1" colspan="1">5.6 ± 0.22<break/>(5.2 - 6.0)</td><td rowspan="1" colspan="1">5.8 ± 0.29<break/>(5.4 - 6.3)</td></tr><tr><td rowspan="1" colspan="1">m1 width</td><td rowspan="1" colspan="1">4.3 ± 0.29<break/>(3.8 - 4.9)</td><td rowspan="1" colspan="1">4.3 ± 0.21<break/>(3.9 - 4.7)</td><td rowspan="1" colspan="1">4.3 ± 0.23<break/>(3.7 - 4.8)</td><td rowspan="1" colspan="1">4.8 ± 0.22<break/>(4.5 - 5.3)</td></tr><tr><td rowspan="1" colspan="1">m2 length</td><td rowspan="1" colspan="1">4.8 ± 0.25<break/>(4.4 - 5.3)</td><td rowspan="1" colspan="1">5.1 ± 0.36<break/>(4.2 - 5.7)</td><td rowspan="1" colspan="1">4.8 ± 0.25<break/>(4.4 - 5.4)</td><td rowspan="1" colspan="1">5.0 ± 0.35<break/>(4.4 - 5.6)</td></tr><tr><td rowspan="1" colspan="1">m2 width</td><td rowspan="1" colspan="1">3.8 ± 0.24<break/>(3.3 - 4.2)</td><td rowspan="1" colspan="1">3.7 ± 0.24<break/>(3.2 - 4.2)</td><td rowspan="1" colspan="1">3.7 ± 0.19<break/>(3.3 - 4.0)</td><td rowspan="1" colspan="1">3.8 ± 0.17<break/>(3.5 - 4.1)</td></tr></tbody></table></table-wrap><fig id="F21" position="float" orientation="portrait"><label>Figure 21.</label><caption><p>Eastern Lowland Olingo, <italic><tp:taxon-name>Bassaricyon alleni</tp:taxon-name></italic>, in life, in the wild. Top, photographed at night (accentuating the dark tones in the pelage) at La Esperanza (Distrito de Yambrasbamba, Provincia de Bongará, Departamento Amazonas), 2000 m, northern Peru; Middle, color camera trap photo in forest canopy, from confluence of the Camisea and Urubamba Rivers (<named-content xmlns:xlink="http://www.w3.org/1999/xlink" content-type="dwc:verbatimCoordinates" xlink:type="simple">11°42'S, 72°48'W</named-content>). Peru; Bottom, infrared camera trap photo in forest canopy (same locality as middle photo), showing an olingo carrying a baby in its mouth. Top photograph by César M. Aguilar; middle and bottom camera trap photos courtesy of Smithsonian Conservation Biology Institute.</p></caption><graphic xmlns:xlink="http://www.w3.org/1999/xlink" xlink:href="ZooKeys-324-001-g021.jpg" position="float" orientation="portrait" xlink:type="simple"/></fig><fig id="F22" position="float" orientation="portrait"><label>Figure 22.</label><caption><p>Western Lowland Olingo, <italic><tp:taxon-name>Bassaricyon medius medius</tp:taxon-name></italic>, in life. A wild animal photographed under studio conditions at Las Pampas, adjacent to Otonga Reserve, Ecuador. Photographs courtesy of P. Asimbaya and L. Velásquez.</p></caption><graphic xmlns:xlink="http://www.w3.org/1999/xlink" xlink:href="ZooKeys-324-001-g022.jpg" position="float" orientation="portrait" xlink:type="simple"/></fig><table-wrap id="T2" position="float" orientation="portrait"><label>Table 2.</label><caption><p>Percentage sequence divergence in cytochrome <italic>b</italic> sequences (Kimura 2-Parameter) among specimens of <italic><tp:taxon-name>Bassaricyon</tp:taxon-name></italic> (numbers 1-11) and other <tp:taxon-name>Procyonidae</tp:taxon-name> (numbers 12-18) in our analyses (see <xref ref-type="table" rid="T1">Table 1</xref>, <xref ref-type="fig" rid="F1">Figure 1</xref>). Numbers across the top row match numbered samples in the vertical column.</p></caption><table><tbody><tr><th rowspan="1" colspan="1"/><th rowspan="1" colspan="1">1</th><th rowspan="1" colspan="1">2</th><th rowspan="1" colspan="1">3</th><th rowspan="1" colspan="1">4</th><th rowspan="1" colspan="1">5</th><th rowspan="1" colspan="1">6</th><th rowspan="1" colspan="1">7</th><th rowspan="1" colspan="1">8</th><th rowspan="1" colspan="1">9</th><th rowspan="1" colspan="1">10</th><th rowspan="1" colspan="1">11</th><th rowspan="1" colspan="1">12</th><th rowspan="1" colspan="1">13</th><th rowspan="1" colspan="1">14</th><th rowspan="1" colspan="1">15</th><th rowspan="1" colspan="1">16</th><th rowspan="1" colspan="1">17</th></tr><tr><td rowspan="1" colspan="1">1. <italic><tp:taxon-name>Bassaricyon medius orinomus</tp:taxon-name></italic> (Panama)</td><td rowspan="1" colspan="1"/><td rowspan="1" colspan="1"/><td rowspan="1" colspan="1"/><td rowspan="1" colspan="1"/><td rowspan="1" colspan="1"/><td rowspan="1" colspan="1"/><td rowspan="1" colspan="1"/><td rowspan="1" colspan="1"/><td rowspan="1" colspan="1"/><td rowspan="1" colspan="1"/><td rowspan="1" colspan="1"/><td rowspan="1" colspan="1"/><td rowspan="1" colspan="1"/><td rowspan="1" colspan="1"/><td rowspan="1" colspan="1"/><td rowspan="1" colspan="1"/><td rowspan="1" colspan="1"/></tr><tr><td rowspan="1" colspan="1">2. <italic><tp:taxon-name>Bassaricyon medius orinomus</tp:taxon-name></italic> (Panama)</td><td rowspan="1" colspan="1">0.2</td><td rowspan="1" colspan="1"/><td rowspan="1" colspan="1"/><td rowspan="1" colspan="1"/><td rowspan="1" colspan="1"/><td rowspan="1" colspan="1"/><td rowspan="1" colspan="1"/><td rowspan="1" colspan="1"/><td rowspan="1" colspan="1"/><td rowspan="1" colspan="1"/><td rowspan="1" colspan="1"/><td rowspan="1" colspan="1"/><td rowspan="1" colspan="1"/><td rowspan="1" colspan="1"/><td rowspan="1" colspan="1"/><td rowspan="1" colspan="1"/><td rowspan="1" colspan="1"/></tr><tr><td rowspan="1" colspan="1">3. <italic><tp:taxon-name>Bassaricyon medius orinomus</tp:taxon-name></italic> (Panama)</td><td rowspan="1" colspan="1">0.3</td><td rowspan="1" colspan="1">0.4</td><td rowspan="1" colspan="1"/><td rowspan="1" colspan="1"/><td rowspan="1" colspan="1"/><td rowspan="1" colspan="1"/><td rowspan="1" colspan="1"/><td rowspan="1" colspan="1"/><td rowspan="1" colspan="1"/><td rowspan="1" colspan="1"/><td rowspan="1" colspan="1"/><td rowspan="1" colspan="1"/><td rowspan="1" colspan="1"/><td rowspan="1" colspan="1"/><td rowspan="1" colspan="1"/><td rowspan="1" colspan="1"/><td rowspan="1" colspan="1"/></tr><tr><td rowspan="1" colspan="1">4. <italic><tp:taxon-name>Bassaricyon medius medius</tp:taxon-name></italic> (Ecuador)</td><td rowspan="1" colspan="1">1.9</td><td rowspan="1" colspan="1">1.9</td><td rowspan="1" colspan="1">1.6</td><td rowspan="1" colspan="1"/><td rowspan="1" colspan="1"/><td rowspan="1" colspan="1"/><td rowspan="1" colspan="1"/><td rowspan="1" colspan="1"/><td rowspan="1" colspan="1"/><td rowspan="1" colspan="1"/><td rowspan="1" colspan="1"/><td rowspan="1" colspan="1"/><td rowspan="1" colspan="1"/><td rowspan="1" colspan="1"/><td rowspan="1" colspan="1"/><td rowspan="1" colspan="1"/><td rowspan="1" colspan="1"/></tr><tr><td rowspan="1" colspan="1">5. <italic><tp:taxon-name>Bassaricyon medius medius</tp:taxon-name></italic> (Ecuador)</td><td rowspan="1" colspan="1">1.9</td><td rowspan="1" colspan="1">2.0</td><td rowspan="1" colspan="1">1.6</td><td rowspan="1" colspan="1">0.1</td><td rowspan="1" colspan="1"/><td rowspan="1" colspan="1"/><td rowspan="1" colspan="1"/><td rowspan="1" colspan="1"/><td rowspan="1" colspan="1"/><td rowspan="1" colspan="1"/><td rowspan="1" colspan="1"/><td rowspan="1" colspan="1"/><td rowspan="1" colspan="1"/><td rowspan="1" colspan="1"/><td rowspan="1" colspan="1"/><td rowspan="1" colspan="1"/><td rowspan="1" colspan="1"/></tr><tr><td rowspan="1" colspan="1">6. <italic><tp:taxon-name>Bassaricyon alleni</tp:taxon-name></italic> (Guyana)</td><td rowspan="1" colspan="1">6.9</td><td rowspan="1" colspan="1">7.0</td><td rowspan="1" colspan="1">6.6</td><td rowspan="1" colspan="1">7.2</td><td rowspan="1" colspan="1">7.4</td><td rowspan="1" colspan="1"/><td rowspan="1" colspan="1"/><td rowspan="1" colspan="1"/><td rowspan="1" colspan="1"/><td rowspan="1" colspan="1"/><td rowspan="1" colspan="1"/><td rowspan="1" colspan="1"/><td rowspan="1" colspan="1"/><td rowspan="1" colspan="1"/><td rowspan="1" colspan="1"/><td rowspan="1" colspan="1"/><td rowspan="1" colspan="1"/></tr><tr><td rowspan="1" colspan="1">7. <italic><tp:taxon-name>Bassaricyon alleni</tp:taxon-name></italic> (Peru)</td><td rowspan="1" colspan="1">6.3</td><td rowspan="1" colspan="1">6.4</td><td rowspan="1" colspan="1">6.0</td><td rowspan="1" colspan="1">6.3</td><td rowspan="1" colspan="1">6.5</td><td rowspan="1" colspan="1">1.3</td><td rowspan="1" colspan="1"/><td rowspan="1" colspan="1"/><td rowspan="1" colspan="1"/><td rowspan="1" colspan="1"/><td rowspan="1" colspan="1"/><td rowspan="1" colspan="1"/><td rowspan="1" colspan="1"/><td rowspan="1" colspan="1"/><td rowspan="1" colspan="1"/><td rowspan="1" colspan="1"/><td rowspan="1" colspan="1"/></tr><tr><td rowspan="1" colspan="1">8. <italic><tp:taxon-name>Bassaricyon gabbii</tp:taxon-name></italic> (Costa Rica)</td><td rowspan="1" colspan="1">7.3</td><td rowspan="1" colspan="1">7.1</td><td rowspan="1" colspan="1">7.0</td><td rowspan="1" colspan="1">6.9</td><td rowspan="1" colspan="1">6.7</td><td rowspan="1" colspan="1">6.3</td><td rowspan="1" colspan="1">6.6</td><td rowspan="1" colspan="1"/><td rowspan="1" colspan="1"/><td rowspan="1" colspan="1"/><td rowspan="1" colspan="1"/><td rowspan="1" colspan="1"/><td rowspan="1" colspan="1"/><td rowspan="1" colspan="1"/><td rowspan="1" colspan="1"/><td rowspan="1" colspan="1"/><td rowspan="1" colspan="1"/></tr><tr><td rowspan="1" colspan="1">9. <italic><tp:taxon-name>Bassaricyon neblina neblina</tp:taxon-name></italic> (Ecuador)</td><td rowspan="1" colspan="1">10.1</td><td rowspan="1" colspan="1">10.1</td><td rowspan="1" colspan="1">9.8</td><td rowspan="1" colspan="1">10.4</td><td rowspan="1" colspan="1">10.6</td><td rowspan="1" colspan="1">11.3</td><td rowspan="1" colspan="1">11.0</td><td rowspan="1" colspan="1">9.9</td><td rowspan="1" colspan="1"/><td rowspan="1" colspan="1"/><td rowspan="1" colspan="1"/><td rowspan="1" colspan="1"/><td rowspan="1" colspan="1"/><td rowspan="1" colspan="1"/><td rowspan="1" colspan="1"/><td rowspan="1" colspan="1"/><td rowspan="1" colspan="1"/></tr><tr><td rowspan="1" colspan="1">10. <italic><tp:taxon-name>Bassaricyon neblina neblina</tp:taxon-name></italic> (Ecuador)</td><td rowspan="1" colspan="1">10.1</td><td rowspan="1" colspan="1">10.1</td><td rowspan="1" colspan="1">9.8</td><td rowspan="1" colspan="1">10.5</td><td rowspan="1" colspan="1">10.6</td><td rowspan="1" colspan="1">11.3</td><td rowspan="1" colspan="1">11.0</td><td rowspan="1" colspan="1">9.9</td><td rowspan="1" colspan="1">0.0</td><td rowspan="1" colspan="1"/><td rowspan="1" colspan="1"/><td rowspan="1" colspan="1"/><td rowspan="1" colspan="1"/><td rowspan="1" colspan="1"/><td rowspan="1" colspan="1"/><td rowspan="1" colspan="1"/><td rowspan="1" colspan="1"/></tr><tr><td rowspan="1" colspan="1">11. <italic><tp:taxon-name>Bassaricyon neblina osborni</tp:taxon-name></italic> (Colombia)</td><td rowspan="1" colspan="1">10.0</td><td rowspan="1" colspan="1">9.9</td><td rowspan="1" colspan="1">9.6</td><td rowspan="1" colspan="1">10.3</td><td rowspan="1" colspan="1">10.4</td><td rowspan="1" colspan="1">11.2</td><td rowspan="1" colspan="1">10.6</td><td rowspan="1" colspan="1">10.4</td><td rowspan="1" colspan="1">1.6</td><td rowspan="1" colspan="1">1.6</td><td rowspan="1" colspan="1"/><td rowspan="1" colspan="1"/><td rowspan="1" colspan="1"/><td rowspan="1" colspan="1"/><td rowspan="1" colspan="1"/><td rowspan="1" colspan="1"/><td rowspan="1" colspan="1"/></tr><tr><td rowspan="1" colspan="1">12. <italic><tp:taxon-name>Potos flavus</tp:taxon-name></italic></td><td rowspan="1" colspan="1">28.7</td><td rowspan="1" colspan="1">28.9</td><td rowspan="1" colspan="1">28.7</td><td rowspan="1" colspan="1">29.5</td><td rowspan="1" colspan="1">29.5</td><td rowspan="1" colspan="1">29.8</td><td rowspan="1" colspan="1">29.0</td><td rowspan="1" colspan="1">28.1</td><td rowspan="1" colspan="1">29.8</td><td rowspan="1" colspan="1">29.9</td><td rowspan="1" colspan="1">28.9</td><td rowspan="1" colspan="1"/><td rowspan="1" colspan="1"/><td rowspan="1" colspan="1"/><td rowspan="1" colspan="1"/><td rowspan="1" colspan="1"/><td rowspan="1" colspan="1"/></tr><tr><td rowspan="1" colspan="1">13. <italic><tp:taxon-name>Procyon lotor</tp:taxon-name></italic></td><td rowspan="1" colspan="1">34.8</td><td rowspan="1" colspan="1">34.3</td><td rowspan="1" colspan="1">34.3</td><td rowspan="1" colspan="1">35.2</td><td rowspan="1" colspan="1">34.9</td><td rowspan="1" colspan="1">35.6</td><td rowspan="1" colspan="1">34.9</td><td rowspan="1" colspan="1">33.0</td><td rowspan="1" colspan="1">33.8</td><td rowspan="1" colspan="1">33.7</td><td rowspan="1" colspan="1">32.7</td><td rowspan="1" colspan="1">27.3</td><td rowspan="1" colspan="1"/><td rowspan="1" colspan="1"/><td rowspan="1" colspan="1"/><td rowspan="1" colspan="1"/><td rowspan="1" colspan="1"/></tr><tr><td rowspan="1" colspan="1">14. <italic><tp:taxon-name>Procyon cancrivorus</tp:taxon-name></italic></td><td rowspan="1" colspan="1">31.9</td><td rowspan="1" colspan="1">31.2</td><td rowspan="1" colspan="1">31.2</td><td rowspan="1" colspan="1">32.2</td><td rowspan="1" colspan="1">32.0</td><td rowspan="1" colspan="1">32.1</td><td rowspan="1" colspan="1">29.9</td><td rowspan="1" colspan="1">31.9</td><td rowspan="1" colspan="1">32.0</td><td rowspan="1" colspan="1">31.8</td><td rowspan="1" colspan="1">30.4</td><td rowspan="1" colspan="1">29.4</td><td rowspan="1" colspan="1">13.1</td><td rowspan="1" colspan="1"/><td rowspan="1" colspan="1"/><td rowspan="1" colspan="1"/><td rowspan="1" colspan="1"/></tr><tr><td rowspan="1" colspan="1">15. <italic><tp:taxon-name>Bassariscus astutus</tp:taxon-name></italic></td><td rowspan="1" colspan="1">30.7</td><td rowspan="1" colspan="1">30.5</td><td rowspan="1" colspan="1">30.0</td><td rowspan="1" colspan="1">29.8</td><td rowspan="1" colspan="1">30.0</td><td rowspan="1" colspan="1">30.8</td><td rowspan="1" colspan="1">30.0</td><td rowspan="1" colspan="1">29.4</td><td rowspan="1" colspan="1">29.3</td><td rowspan="1" colspan="1">29.1</td><td rowspan="1" colspan="1">29.5</td><td rowspan="1" colspan="1">29.6</td><td rowspan="1" colspan="1">20.7</td><td rowspan="1" colspan="1">17.8</td><td rowspan="1" colspan="1"/><td rowspan="1" colspan="1"/><td rowspan="1" colspan="1"/></tr><tr><td rowspan="1" colspan="1">16. <italic><tp:taxon-name>Bassariscus sumichrasti</tp:taxon-name></italic></td><td rowspan="1" colspan="1">28.1</td><td rowspan="1" colspan="1">27.4</td><td rowspan="1" colspan="1">27.7</td><td rowspan="1" colspan="1">27.7</td><td rowspan="1" colspan="1">27.9</td><td rowspan="1" colspan="1">27.7</td><td rowspan="1" colspan="1">25.7</td><td rowspan="1" colspan="1">28.3</td><td rowspan="1" colspan="1">26.2</td><td rowspan="1" colspan="1">26.1</td><td rowspan="1" colspan="1">25.6</td><td rowspan="1" colspan="1">26.8</td><td rowspan="1" colspan="1">17.1</td><td rowspan="1" colspan="1">18.3</td><td rowspan="1" colspan="1">15.8</td><td rowspan="1" colspan="1"/><td rowspan="1" colspan="1"/></tr><tr><td rowspan="1" colspan="1">17. <italic><tp:taxon-name>Nasua nasua</tp:taxon-name></italic></td><td rowspan="1" colspan="1">26.8</td><td rowspan="1" colspan="1">26.7</td><td rowspan="1" colspan="1">26.7</td><td rowspan="1" colspan="1">28.1</td><td rowspan="1" colspan="1">28.4</td><td rowspan="1" colspan="1">25.4</td><td rowspan="1" colspan="1">24.1</td><td rowspan="1" colspan="1">25.7</td><td rowspan="1" colspan="1">25.0</td><td rowspan="1" colspan="1">24.8</td><td rowspan="1" colspan="1">24.1</td><td rowspan="1" colspan="1">35.6</td><td rowspan="1" colspan="1">35.8</td><td rowspan="1" colspan="1">30.3</td><td rowspan="1" colspan="1">30.5</td><td rowspan="1" colspan="1">29.1</td><td rowspan="1" colspan="1"/></tr><tr><td rowspan="1" colspan="1">18. <italic><tp:taxon-name>Nasua narica</tp:taxon-name></italic></td><td rowspan="1" colspan="1">30.3</td><td rowspan="1" colspan="1">29.7</td><td rowspan="1" colspan="1">30.0</td><td rowspan="1" colspan="1">30.2</td><td rowspan="1" colspan="1">30.0</td><td rowspan="1" colspan="1">29.0</td><td rowspan="1" colspan="1">29.2</td><td rowspan="1" colspan="1">28.8</td><td rowspan="1" colspan="1">25.1</td><td rowspan="1" colspan="1">25.1</td><td rowspan="1" colspan="1">24.2</td><td rowspan="1" colspan="1">31.3</td><td rowspan="1" colspan="1">29.7</td><td rowspan="1" colspan="1">26.4</td><td rowspan="1" colspan="1">27.3</td><td rowspan="1" colspan="1">26.3</td><td rowspan="1" colspan="1">20.4</td></tr></tbody></table></table-wrap><table-wrap id="T1" position="float" orientation="portrait"><label>Table 1.</label><caption><p>List of samples (and associated information) used in phylogenetic analysis. Boldfaced entries represent samples newly sequenced in this study.</p></caption><table><tbody><tr><th rowspan="2" colspan="1">SPECIES</th><th rowspan="2" colspan="1">Identifier in <xref ref-type="fig" rid="F1">Figure 1</xref></th><th rowspan="2" colspan="1">Specific locality</th><th rowspan="2" colspan="1">Source  (catalog reference)</th><th rowspan="1" colspan="2">Genbank Accession Numbers</th></tr><tr><th rowspan="1" colspan="1">Cytochrome <italic>b</italic></th><th rowspan="1" colspan="1"><italic>CHRNA1</italic></th></tr><tr><td rowspan="1" colspan="1"><bold><italic><tp:taxon-name>Bassaricyon medius orinomus</tp:taxon-name></italic></bold></td><td rowspan="1" colspan="1"><bold>Panama</bold></td><td rowspan="1" colspan="1"><bold>Limbo plot</bold></td><td rowspan="1" colspan="1"><bold>NYSM ZT105</bold></td><td rowspan="1" colspan="1"><bold><ext-link xmlns:xlink="http://www.w3.org/1999/xlink" ext-link-type="uri" xlink:href="http://www.ncbi.nlm.nih.gov/nuccore/EF107703" xlink:type="simple">EF107703</ext-link></bold></td><td rowspan="1" colspan="1"><bold><ext-link xmlns:xlink="http://www.w3.org/1999/xlink" ext-link-type="uri" xlink:href="http://www.ncbi.nlm.nih.gov/nuccore/KC773757" xlink:type="simple">KC773757</ext-link></bold></td></tr><tr><td rowspan="1" colspan="1"><bold><italic><tp:taxon-name>Bassaricyon medius orinomus</tp:taxon-name></italic></bold></td><td rowspan="1" colspan="1"><bold>Panama</bold></td><td rowspan="1" colspan="1"><bold>Rio Juan Grande</bold></td><td rowspan="1" colspan="1"><bold>NYSM ZT106</bold></td><td rowspan="1" colspan="1"><bold><ext-link xmlns:xlink="http://www.w3.org/1999/xlink" ext-link-type="uri" xlink:href="http://www.ncbi.nlm.nih.gov/nuccore/EF107704" xlink:type="simple">EF107704</ext-link></bold></td><td rowspan="1" colspan="1"><bold><ext-link xmlns:xlink="http://www.w3.org/1999/xlink" ext-link-type="uri" xlink:href="http://www.ncbi.nlm.nih.gov/nuccore/KC773758" xlink:type="simple">KC773758</ext-link></bold></td></tr><tr><td rowspan="1" colspan="1"><italic><tp:taxon-name>Bassaricyon medius orinomus</tp:taxon-name></italic></td><td rowspan="1" colspan="1">Panama</td><td rowspan="1" colspan="1">Limbo plot</td><td rowspan="1" colspan="1">Koepfli et al. (2007)</td><td rowspan="1" colspan="1"><ext-link xmlns:xlink="http://www.w3.org/1999/xlink" ext-link-type="uri" xlink:href="http://www.ncbi.nlm.nih.gov/nuccore/DQ660300" xlink:type="simple">DQ660300</ext-link></td><td rowspan="1" colspan="1"><ext-link xmlns:xlink="http://www.w3.org/1999/xlink" ext-link-type="uri" xlink:href="http://www.ncbi.nlm.nih.gov/nuccore/DQ660210" xlink:type="simple">DQ660210</ext-link></td></tr><tr><td rowspan="1" colspan="1"><bold><italic><tp:taxon-name>Bassaricyon medius medius</tp:taxon-name></italic></bold></td><td rowspan="1" colspan="1"><bold>Ecuador</bold></td><td rowspan="1" colspan="1"><bold>Las Pampas</bold></td><td rowspan="1" colspan="1"><bold>QCAZ 8659; tk149097</bold></td><td rowspan="1" colspan="1"><bold><ext-link xmlns:xlink="http://www.w3.org/1999/xlink" ext-link-type="uri" xlink:href="http://www.ncbi.nlm.nih.gov/nuccore/EF107706" xlink:type="simple">EF107706</ext-link></bold></td><td rowspan="1" colspan="1"><bold><ext-link xmlns:xlink="http://www.w3.org/1999/xlink" ext-link-type="uri" xlink:href="http://www.ncbi.nlm.nih.gov/nuccore/KC773759" xlink:type="simple">KC773759</ext-link></bold></td></tr><tr><td rowspan="1" colspan="1"><bold><italic><tp:taxon-name>Bassaricyon medius medius</tp:taxon-name></italic></bold></td><td rowspan="1" colspan="1"><bold>Ecuador</bold></td><td rowspan="1" colspan="1"><bold>Las Pampas</bold></td><td rowspan="1" colspan="1"><bold>QCAZ 8658; tk149094</bold></td><td rowspan="1" colspan="1"><bold><ext-link xmlns:xlink="http://www.w3.org/1999/xlink" ext-link-type="uri" xlink:href="http://www.ncbi.nlm.nih.gov/nuccore/EF107707" xlink:type="simple">EF107707</ext-link></bold></td><td rowspan="1" colspan="1"><bold><ext-link xmlns:xlink="http://www.w3.org/1999/xlink" ext-link-type="uri" xlink:href="http://www.ncbi.nlm.nih.gov/nuccore/KC773760" xlink:type="simple">KC773760</ext-link></bold></td></tr><tr><td rowspan="1" colspan="1"><bold><italic><tp:taxon-name>Bassaricyon alleni</tp:taxon-name></italic></bold></td><td rowspan="1" colspan="1"><bold>Guyana</bold></td><td rowspan="1" colspan="1"><bold>Iwokrama</bold></td><td rowspan="1" colspan="1"><bold>ROM 107380</bold></td><td rowspan="1" colspan="1"><bold><ext-link xmlns:xlink="http://www.w3.org/1999/xlink" ext-link-type="uri" xlink:href="http://www.ncbi.nlm.nih.gov/nuccore/EF107710" xlink:type="simple">EF107710</ext-link></bold></td><td rowspan="1" colspan="1"><bold><ext-link xmlns:xlink="http://www.w3.org/1999/xlink" ext-link-type="uri" xlink:href="http://www.ncbi.nlm.nih.gov/nuccore/KC773763" xlink:type="simple">KC773763</ext-link></bold></td></tr><tr><td rowspan="1" colspan="1"><italic><tp:taxon-name>Bassaricyon alleni</tp:taxon-name></italic></td><td rowspan="1" colspan="1">Peru</td><td rowspan="1" colspan="1">Rio Cenapa</td><td rowspan="1" colspan="1">MVZ 155219; Koepfli et al. (2007)</td><td rowspan="1" colspan="1"><ext-link xmlns:xlink="http://www.w3.org/1999/xlink" ext-link-type="uri" xlink:href="http://www.ncbi.nlm.nih.gov/nuccore/DQ660299" xlink:type="simple">DQ660299</ext-link></td><td rowspan="1" colspan="1"><ext-link xmlns:xlink="http://www.w3.org/1999/xlink" ext-link-type="uri" xlink:href="http://www.ncbi.nlm.nih.gov/nuccore/DQ660209" xlink:type="simple">DQ660209</ext-link></td></tr><tr><td rowspan="1" colspan="1"><bold><italic><tp:taxon-name>Bassaricyon gabbii</tp:taxon-name></italic></bold></td><td rowspan="1" colspan="1"><bold>Costa Rica</bold></td><td rowspan="1" colspan="1"><bold>Monteverde</bold></td><td rowspan="1" colspan="1"><bold>KU 165554</bold></td><td rowspan="1" colspan="1"><bold><ext-link xmlns:xlink="http://www.w3.org/1999/xlink" ext-link-type="uri" xlink:href="http://www.ncbi.nlm.nih.gov/nuccore/JX948744" xlink:type="simple">JX948744</ext-link></bold></td><td rowspan="1" colspan="1"><bold>---</bold></td></tr><tr><td rowspan="1" colspan="1"><bold><italic><tp:taxon-name>Bassaricyon neblina neblina</tp:taxon-name></italic></bold></td><td rowspan="1" colspan="1"><bold>Ecuador</bold></td><td rowspan="1" colspan="1"><bold>La Cantera</bold></td><td rowspan="1" colspan="1"><bold>QCAZ 8662; tk149108</bold></td><td rowspan="1" colspan="1"><bold><ext-link xmlns:xlink="http://www.w3.org/1999/xlink" ext-link-type="uri" xlink:href="http://www.ncbi.nlm.nih.gov/nuccore/EF107708" xlink:type="simple">EF107708</ext-link></bold></td><td rowspan="1" colspan="1"><bold><ext-link xmlns:xlink="http://www.w3.org/1999/xlink" ext-link-type="uri" xlink:href="http://www.ncbi.nlm.nih.gov/nuccore/KC773761" xlink:type="simple">KC773761</ext-link></bold></td></tr><tr><td rowspan="1" colspan="1"><bold><italic><tp:taxon-name>Bassaricyon neblina neblina</tp:taxon-name></italic></bold></td><td rowspan="1" colspan="1"><bold>Ecuador</bold></td><td rowspan="1" colspan="1"><bold>Otonga Reserve</bold></td><td rowspan="1" colspan="1"><bold>QCAZ 8661; tk149001</bold></td><td rowspan="1" colspan="1"><bold><ext-link xmlns:xlink="http://www.w3.org/1999/xlink" ext-link-type="uri" xlink:href="http://www.ncbi.nlm.nih.gov/nuccore/EF107709" xlink:type="simple">EF107709</ext-link></bold></td><td rowspan="1" colspan="1"><bold><ext-link xmlns:xlink="http://www.w3.org/1999/xlink" ext-link-type="uri" xlink:href="http://www.ncbi.nlm.nih.gov/nuccore/KC773762" xlink:type="simple">KC773762</ext-link></bold></td></tr><tr><td rowspan="1" colspan="1"><italic><tp:taxon-name>Bassaricyon neblina osborni</tp:taxon-name></italic></td><td rowspan="1" colspan="1">Colombia</td><td rowspan="1" colspan="1">Vicinity of Cali</td><td rowspan="1" colspan="1">Genbank</td><td rowspan="1" colspan="1"><ext-link xmlns:xlink="http://www.w3.org/1999/xlink" ext-link-type="uri" xlink:href="http://www.ncbi.nlm.nih.gov/nuccore/X94931" xlink:type="simple">X94931</ext-link></td><td rowspan="1" colspan="1"><ext-link xmlns:xlink="http://www.w3.org/1999/xlink" ext-link-type="uri" xlink:href="http://www.ncbi.nlm.nih.gov/nuccore/DQ533950" xlink:type="simple">DQ533950</ext-link></td></tr><tr><td rowspan="1" colspan="1"><italic><tp:taxon-name>Potos flavus</tp:taxon-name></italic></td><td rowspan="1" colspan="1"><italic><tp:taxon-name>Potos flavus</tp:taxon-name></italic></td><td rowspan="1" colspan="1">Costa Rica</td><td rowspan="1" colspan="1"><xref ref-type="bibr" rid="B147">Koepfli et al. (2007)</xref></td><td rowspan="1" colspan="1"><ext-link xmlns:xlink="http://www.w3.org/1999/xlink" ext-link-type="uri" xlink:href="http://www.ncbi.nlm.nih.gov/nuccore/DQ660304" xlink:type="simple">DQ660304</ext-link></td><td rowspan="1" colspan="1"><ext-link xmlns:xlink="http://www.w3.org/1999/xlink" ext-link-type="uri" xlink:href="http://www.ncbi.nlm.nih.gov/nuccore/DQ660214" xlink:type="simple">DQ660214</ext-link></td></tr><tr><td rowspan="1" colspan="1"><italic><tp:taxon-name>Procyon cancrivorus</tp:taxon-name></italic></td><td rowspan="1" colspan="1"><italic><tp:taxon-name>Procyon cancrivorus</tp:taxon-name></italic></td><td rowspan="1" colspan="1">Paraguay</td><td rowspan="1" colspan="1"><xref ref-type="bibr" rid="B147">Koepfli et al. (2007)</xref></td><td rowspan="1" colspan="1"><ext-link xmlns:xlink="http://www.w3.org/1999/xlink" ext-link-type="uri" xlink:href="http://www.ncbi.nlm.nih.gov/nuccore/DQ660305" xlink:type="simple">DQ660305</ext-link></td><td rowspan="1" colspan="1"><ext-link xmlns:xlink="http://www.w3.org/1999/xlink" ext-link-type="uri" xlink:href="http://www.ncbi.nlm.nih.gov/nuccore/DQ660215" xlink:type="simple">DQ660215</ext-link></td></tr><tr><td rowspan="1" colspan="1"><italic><tp:taxon-name>Procyon lotor</tp:taxon-name></italic></td><td rowspan="1" colspan="1"><italic><tp:taxon-name>Procyon lotor</tp:taxon-name></italic></td><td rowspan="1" colspan="1">Montana, USA</td><td rowspan="1" colspan="1"><xref ref-type="bibr" rid="B147">Koepfli et al. (2007)</xref></td><td rowspan="1" colspan="1"><ext-link xmlns:xlink="http://www.w3.org/1999/xlink" ext-link-type="uri" xlink:href="http://www.ncbi.nlm.nih.gov/nuccore/DQ660306" xlink:type="simple">DQ660306</ext-link></td><td rowspan="1" colspan="1"><ext-link xmlns:xlink="http://www.w3.org/1999/xlink" ext-link-type="uri" xlink:href="http://www.ncbi.nlm.nih.gov/nuccore/AF498152" xlink:type="simple">AF498152</ext-link></td></tr><tr><td rowspan="1" colspan="1"><italic><tp:taxon-name>Bassariscus astutus</tp:taxon-name></italic></td><td rowspan="1" colspan="1"><italic><tp:taxon-name>Bassariscus astutus</tp:taxon-name></italic></td><td rowspan="1" colspan="1">Arizona, USA</td><td rowspan="1" colspan="1"><xref ref-type="bibr" rid="B147">Koepfli et al. (2007)</xref></td><td rowspan="1" colspan="1"><ext-link xmlns:xlink="http://www.w3.org/1999/xlink" ext-link-type="uri" xlink:href="http://www.ncbi.nlm.nih.gov/nuccore/AF498159" xlink:type="simple">AF498159</ext-link></td><td rowspan="1" colspan="1"><ext-link xmlns:xlink="http://www.w3.org/1999/xlink" ext-link-type="uri" xlink:href="http://www.ncbi.nlm.nih.gov/nuccore/AF498151" xlink:type="simple">AF498151</ext-link></td></tr><tr><td rowspan="1" colspan="1"><italic><tp:taxon-name>Bassariscus sumichrasti</tp:taxon-name></italic></td><td rowspan="1" colspan="1"><italic><tp:taxon-name>Bassariscus sumichrasti</tp:taxon-name></italic></td><td rowspan="1" colspan="1">Mexico</td><td rowspan="1" colspan="1"><xref ref-type="bibr" rid="B147">Koepfli et al. (2007)</xref></td><td rowspan="1" colspan="1"><ext-link xmlns:xlink="http://www.w3.org/1999/xlink" ext-link-type="uri" xlink:href="http://www.ncbi.nlm.nih.gov/nuccore/DQ660301" xlink:type="simple">DQ660301</ext-link></td><td rowspan="1" colspan="1"><ext-link xmlns:xlink="http://www.w3.org/1999/xlink" ext-link-type="uri" xlink:href="http://www.ncbi.nlm.nih.gov/nuccore/DQ660211" xlink:type="simple">DQ660211</ext-link></td></tr><tr><td rowspan="1" colspan="1"><italic><tp:taxon-name>Nasua nasua</tp:taxon-name></italic></td><td rowspan="1" colspan="1"><italic><tp:taxon-name>Nasua nasua</tp:taxon-name></italic></td><td rowspan="1" colspan="1">Bolivia</td><td rowspan="1" colspan="1"><xref ref-type="bibr" rid="B147">Koepfli et al. (2007)</xref></td><td rowspan="1" colspan="1"><ext-link xmlns:xlink="http://www.w3.org/1999/xlink" ext-link-type="uri" xlink:href="http://www.ncbi.nlm.nih.gov/nuccore/DQ660303" xlink:type="simple">DQ660303</ext-link></td><td rowspan="1" colspan="1"><ext-link xmlns:xlink="http://www.w3.org/1999/xlink" ext-link-type="uri" xlink:href="http://www.ncbi.nlm.nih.gov/nuccore/DQ660213" xlink:type="simple">DQ660213</ext-link></td></tr><tr><td rowspan="1" colspan="1"><italic><tp:taxon-name>Nasua narica</tp:taxon-name></italic></td><td rowspan="1" colspan="1"><italic><tp:taxon-name>Nasua narica</tp:taxon-name></italic></td><td rowspan="1" colspan="1">Panama</td><td rowspan="1" colspan="1"><xref ref-type="bibr" rid="B147">Koepfli et al. (2007)</xref></td><td rowspan="1" colspan="1"><ext-link xmlns:xlink="http://www.w3.org/1999/xlink" ext-link-type="uri" xlink:href="http://www.ncbi.nlm.nih.gov/nuccore/DQ660302" xlink:type="simple">DQ660302</ext-link></td><td rowspan="1" colspan="1"><ext-link xmlns:xlink="http://www.w3.org/1999/xlink" ext-link-type="uri" xlink:href="http://www.ncbi.nlm.nih.gov/nuccore/DQ660212" xlink:type="simple">DQ660212</ext-link></td></tr><tr><td rowspan="1" colspan="1"><italic><tp:taxon-name>Enhydra lutris</tp:taxon-name></italic></td><td rowspan="1" colspan="1"><tp:taxon-name>Mustelidae</tp:taxon-name></td><td rowspan="1" colspan="1">Attu Island, Alaska, USA</td><td rowspan="1" colspan="1"><xref ref-type="bibr" rid="B147">Koepfli et al. (2007)</xref></td><td rowspan="1" colspan="1"><ext-link xmlns:xlink="http://www.w3.org/1999/xlink" ext-link-type="uri" xlink:href="http://www.ncbi.nlm.nih.gov/nuccore/AF057120" xlink:type="simple">AF057120</ext-link></td><td rowspan="1" colspan="1"><ext-link xmlns:xlink="http://www.w3.org/1999/xlink" ext-link-type="uri" xlink:href="http://www.ncbi.nlm.nih.gov/nuccore/AF498131" xlink:type="simple">AF498131</ext-link></td></tr><tr><td rowspan="1" colspan="1"><italic><tp:taxon-name>Eira barbara</tp:taxon-name></italic></td><td rowspan="1" colspan="1"><tp:taxon-name>Mustelidae</tp:taxon-name></td><td rowspan="1" colspan="1">Bolivia</td><td rowspan="1" colspan="1"><xref ref-type="bibr" rid="B147">Koepfli et al. (2007)</xref></td><td rowspan="1" colspan="1"><ext-link xmlns:xlink="http://www.w3.org/1999/xlink" ext-link-type="uri" xlink:href="http://www.ncbi.nlm.nih.gov/nuccore/AF498154" xlink:type="simple">AF498154</ext-link></td><td rowspan="1" colspan="1"><ext-link xmlns:xlink="http://www.w3.org/1999/xlink" ext-link-type="uri" xlink:href="http://www.ncbi.nlm.nih.gov/nuccore/AF498144" xlink:type="simple">AF498144</ext-link></td></tr><tr><td rowspan="1" colspan="1"><italic><tp:taxon-name>Taxidea taxus</tp:taxon-name></italic></td><td rowspan="1" colspan="1"><tp:taxon-name>Mustelidae</tp:taxon-name></td><td rowspan="1" colspan="1">New Mexico, USA</td><td rowspan="1" colspan="1"><xref ref-type="bibr" rid="B147">Koepfli et al. (2007)</xref></td><td rowspan="1" colspan="1"><ext-link xmlns:xlink="http://www.w3.org/1999/xlink" ext-link-type="uri" xlink:href="http://www.ncbi.nlm.nih.gov/nuccore/AF057132" xlink:type="simple">AF057132</ext-link></td><td rowspan="1" colspan="1"><ext-link xmlns:xlink="http://www.w3.org/1999/xlink" ext-link-type="uri" xlink:href="http://www.ncbi.nlm.nih.gov/nuccore/AF498148" xlink:type="simple">AF498148</ext-link></td></tr><tr><td rowspan="1" colspan="1"><italic><tp:taxon-name>Neovison vison</tp:taxon-name></italic></td><td rowspan="1" colspan="1"><tp:taxon-name>Mustelidae</tp:taxon-name></td><td rowspan="1" colspan="1">Texas, USA</td><td rowspan="1" colspan="1"><xref ref-type="bibr" rid="B147">Koepfli et al. (2007)</xref></td><td rowspan="1" colspan="1"><ext-link xmlns:xlink="http://www.w3.org/1999/xlink" ext-link-type="uri" xlink:href="http://www.ncbi.nlm.nih.gov/nuccore/AF057129" xlink:type="simple">AF057129</ext-link></td><td rowspan="1" colspan="1"><ext-link xmlns:xlink="http://www.w3.org/1999/xlink" ext-link-type="uri" xlink:href="http://www.ncbi.nlm.nih.gov/nuccore/AF498140" xlink:type="simple">AF498140</ext-link></td></tr><tr><td rowspan="1" colspan="1"><italic><tp:taxon-name>Martes americana</tp:taxon-name></italic></td><td rowspan="1" colspan="1"><tp:taxon-name>Mustelidae</tp:taxon-name></td><td rowspan="1" colspan="1">Rocky Mtn Research Station, USA</td><td rowspan="1" colspan="1"><xref ref-type="bibr" rid="B147">Koepfli et al. (2007)</xref></td><td rowspan="1" colspan="1"><ext-link xmlns:xlink="http://www.w3.org/1999/xlink" ext-link-type="uri" xlink:href="http://www.ncbi.nlm.nih.gov/nuccore/AF057130.1" xlink:type="simple">AF057130.1</ext-link></td><td rowspan="1" colspan="1"><ext-link xmlns:xlink="http://www.w3.org/1999/xlink" ext-link-type="uri" xlink:href="http://www.ncbi.nlm.nih.gov/nuccore/AF498141" xlink:type="simple">AF498141</ext-link></td></tr><tr><td rowspan="1" colspan="1"><italic><tp:taxon-name>Lontra longicaudis</tp:taxon-name></italic></td><td rowspan="1" colspan="1"><tp:taxon-name>Mustelidae</tp:taxon-name></td><td rowspan="1" colspan="1">Kagka, Peru</td><td rowspan="1" colspan="1"><xref ref-type="bibr" rid="B147">Koepfli et al. (2007)</xref></td><td rowspan="1" colspan="1"><ext-link xmlns:xlink="http://www.w3.org/1999/xlink" ext-link-type="uri" xlink:href="http://www.ncbi.nlm.nih.gov/nuccore/AF057123.1" xlink:type="simple">AF057123.1</ext-link></td><td rowspan="1" colspan="1"><ext-link xmlns:xlink="http://www.w3.org/1999/xlink" ext-link-type="uri" xlink:href="http://www.ncbi.nlm.nih.gov/nuccore/AF498134" xlink:type="simple">AF498134</ext-link></td></tr><tr><td rowspan="1" colspan="1"><italic><tp:taxon-name>Ictonyx libyca</tp:taxon-name></italic></td><td rowspan="1" colspan="1"><tp:taxon-name>Mustelidae</tp:taxon-name></td><td rowspan="1" colspan="1">Brookfield Zoo</td><td rowspan="1" colspan="1">Genbank</td><td rowspan="1" colspan="1"><ext-link xmlns:xlink="http://www.w3.org/1999/xlink" ext-link-type="uri" xlink:href="http://www.ncbi.nlm.nih.gov/nuccore/EF987739.1" xlink:type="simple">EF987739.1</ext-link></td><td rowspan="1" colspan="1"><ext-link xmlns:xlink="http://www.w3.org/1999/xlink" ext-link-type="uri" xlink:href="http://www.ncbi.nlm.nih.gov/nuccore/EF987699" xlink:type="simple">EF987699</ext-link></td></tr><tr><td rowspan="1" colspan="1"><italic><tp:taxon-name>Meles meles</tp:taxon-name></italic></td><td rowspan="1" colspan="1"><tp:taxon-name>Mustelidae</tp:taxon-name></td><td rowspan="1" colspan="1">No voucher infromation</td><td rowspan="1" colspan="1"><xref ref-type="bibr" rid="B147">Koepfli et al. (2007)</xref></td><td rowspan="1" colspan="1"><ext-link xmlns:xlink="http://www.w3.org/1999/xlink" ext-link-type="uri" xlink:href="http://www.ncbi.nlm.nih.gov/nuccore/AM711900.1" xlink:type="simple">AM711900.1</ext-link></td><td rowspan="1" colspan="1"><ext-link xmlns:xlink="http://www.w3.org/1999/xlink" ext-link-type="uri" xlink:href="http://www.ncbi.nlm.nih.gov/nuccore/AF498147" xlink:type="simple">AF498147</ext-link></td></tr><tr><td rowspan="1" colspan="1"><italic><tp:taxon-name>Mephitis mephitis</tp:taxon-name></italic></td><td rowspan="1" colspan="1"><tp:taxon-name>Mephitidae</tp:taxon-name></td><td rowspan="1" colspan="1">San Diego Zoo</td><td rowspan="1" colspan="1"><xref ref-type="bibr" rid="B62">Eizirik et al. (2010)</xref>, <xref ref-type="bibr" rid="B306">Yu et al. (2011)</xref></td><td rowspan="1" colspan="1"><ext-link xmlns:xlink="http://www.w3.org/1999/xlink" ext-link-type="uri" xlink:href="http://www.ncbi.nlm.nih.gov/nuccore/HM106332.1" xlink:type="simple">HM106332.1</ext-link></td><td rowspan="1" colspan="1"><ext-link xmlns:xlink="http://www.w3.org/1999/xlink" ext-link-type="uri" xlink:href="http://www.ncbi.nlm.nih.gov/nuccore/GU931029.1" xlink:type="simple">GU931029.1</ext-link></td></tr><tr><td rowspan="1" colspan="1"><italic><tp:taxon-name>Spilogale putorius</tp:taxon-name></italic></td><td rowspan="1" colspan="1"><tp:taxon-name>Mephitidae</tp:taxon-name></td><td rowspan="1" colspan="1"/><td rowspan="1" colspan="1"><xref ref-type="bibr" rid="B19">Arnason et al. (2007)</xref>, <xref ref-type="bibr" rid="B62">Eizirik et al. (2010)</xref></td><td rowspan="1" colspan="1"><ext-link xmlns:xlink="http://www.w3.org/1999/xlink" ext-link-type="uri" xlink:href="http://www.ncbi.nlm.nih.gov/nuccore/NC_010497.1" xlink:type="simple">NC_010497.1</ext-link></td><td rowspan="1" colspan="1"><ext-link xmlns:xlink="http://www.w3.org/1999/xlink" ext-link-type="uri" xlink:href="http://www.ncbi.nlm.nih.gov/nuccore/GU931030.1" xlink:type="simple">GU931030.1</ext-link></td></tr><tr><td rowspan="1" colspan="1"><italic><tp:taxon-name>Ailurus fulgens</tp:taxon-name></italic></td><td rowspan="1" colspan="1"><tp:taxon-name>Ailuridae</tp:taxon-name></td><td rowspan="1" colspan="1"/><td rowspan="1" colspan="1"><xref ref-type="bibr" rid="B19">Arnason et al. (2007)</xref>, <xref ref-type="bibr" rid="B62">Eizirik et al. (2010)</xref></td><td rowspan="1" colspan="1"><ext-link xmlns:xlink="http://www.w3.org/1999/xlink" ext-link-type="uri" xlink:href="http://www.ncbi.nlm.nih.gov/nuccore/AM711897.1" xlink:type="simple">AM711897.1</ext-link></td><td rowspan="1" colspan="1"><ext-link xmlns:xlink="http://www.w3.org/1999/xlink" ext-link-type="uri" xlink:href="http://www.ncbi.nlm.nih.gov/nuccore/GU931037.1" xlink:type="simple">GU931037.1</ext-link></td></tr><tr><td rowspan="1" colspan="1"><italic><tp:taxon-name>Arctocephalus australis</tp:taxon-name></italic></td><td rowspan="1" colspan="1"><tp:taxon-name>Otariidae</tp:taxon-name></td><td rowspan="1" colspan="1"/><td rowspan="1" colspan="1"><xref ref-type="bibr" rid="B50">Davis et al. (2004)</xref>, <xref ref-type="bibr" rid="B85">Fulton and Strobeck (2006)</xref></td><td rowspan="1" colspan="1"><ext-link xmlns:xlink="http://www.w3.org/1999/xlink" ext-link-type="uri" xlink:href="http://www.ncbi.nlm.nih.gov/nuccore/AY377329.1" xlink:type="simple">AY377329.1</ext-link></td><td rowspan="1" colspan="1"><ext-link xmlns:xlink="http://www.w3.org/1999/xlink" ext-link-type="uri" xlink:href="http://www.ncbi.nlm.nih.gov/nuccore/DQ205738.1" xlink:type="simple">DQ205738.1</ext-link></td></tr><tr><td rowspan="1" colspan="1"><italic><tp:taxon-name>Odobenus rosmarus</tp:taxon-name></italic></td><td rowspan="1" colspan="1"><tp:taxon-name>Odobenidae</tp:taxon-name></td><td rowspan="1" colspan="1"/><td rowspan="1" colspan="1"><xref ref-type="bibr" rid="B22">Bardeleben et al. (2005)</xref>, <xref ref-type="bibr" rid="B87">Fulton and Strobeck (2010)</xref></td><td rowspan="1" colspan="1"><ext-link xmlns:xlink="http://www.w3.org/1999/xlink" ext-link-type="uri" xlink:href="http://www.ncbi.nlm.nih.gov/nuccore/GU174611.1" xlink:type="simple">GU174611.1</ext-link></td><td rowspan="1" colspan="1"><ext-link xmlns:xlink="http://www.w3.org/1999/xlink" ext-link-type="uri" xlink:href="http://www.ncbi.nlm.nih.gov/nuccore/DQ093076.1" xlink:type="simple">DQ093076.1</ext-link></td></tr><tr><td rowspan="1" colspan="1"><italic><tp:taxon-name>Phoca fasciata</tp:taxon-name></italic></td><td rowspan="1" colspan="1"><tp:taxon-name>Phocidae</tp:taxon-name></td><td rowspan="1" colspan="1"/><td rowspan="1" colspan="1"><xref ref-type="bibr" rid="B87">Fulton and Strobeck (2010)</xref></td><td rowspan="1" colspan="1"><ext-link xmlns:xlink="http://www.w3.org/1999/xlink" ext-link-type="uri" xlink:href="http://www.ncbi.nlm.nih.gov/nuccore/GU167294.1" xlink:type="simple">GU167294.1</ext-link></td><td rowspan="1" colspan="1"><ext-link xmlns:xlink="http://www.w3.org/1999/xlink" ext-link-type="uri" xlink:href="http://www.ncbi.nlm.nih.gov/nuccore/GU167764.1" xlink:type="simple">GU167764.1</ext-link></td></tr><tr><td rowspan="1" colspan="1"><italic><tp:taxon-name>Mirounga angustirostris</tp:taxon-name></italic></td><td rowspan="1" colspan="1"><tp:taxon-name>Phocidae</tp:taxon-name></td><td rowspan="1" colspan="1"/><td rowspan="1" colspan="1"><xref ref-type="bibr" rid="B22">Bardeleben et al. (2005)</xref>, <xref ref-type="bibr" rid="B211">Peng et al. (2007)</xref></td><td rowspan="1" colspan="1"><ext-link xmlns:xlink="http://www.w3.org/1999/xlink" ext-link-type="uri" xlink:href="http://www.ncbi.nlm.nih.gov/nuccore/AY377325.1" xlink:type="simple">AY377325.1</ext-link></td><td rowspan="1" colspan="1"><ext-link xmlns:xlink="http://www.w3.org/1999/xlink" ext-link-type="uri" xlink:href="http://www.ncbi.nlm.nih.gov/nuccore/DQ093075.1" xlink:type="simple">DQ093075.1</ext-link></td></tr><tr><td rowspan="1" colspan="1"><italic><tp:taxon-name>Canis lupus</tp:taxon-name></italic></td><td rowspan="1" colspan="1"><italic><tp:taxon-name>Canis lupus</tp:taxon-name></italic></td><td rowspan="1" colspan="1"/><td rowspan="1" colspan="1"><xref ref-type="bibr" rid="B55">Delisle and Strobeck (2005)</xref>, <xref ref-type="bibr" rid="B85">Fulton and Strobeck (2006)</xref></td><td rowspan="1" colspan="1"><ext-link xmlns:xlink="http://www.w3.org/1999/xlink" ext-link-type="uri" xlink:href="http://www.ncbi.nlm.nih.gov/nuccore/AY598499" xlink:type="simple">AY598499</ext-link></td><td rowspan="1" colspan="1"><ext-link xmlns:xlink="http://www.w3.org/1999/xlink" ext-link-type="uri" xlink:href="http://www.ncbi.nlm.nih.gov/nuccore/DQ205757" xlink:type="simple">DQ205757</ext-link></td></tr><tr><td rowspan="1" colspan="1"><italic><tp:taxon-name>Nyctereutes procyonoides</tp:taxon-name></italic></td><td rowspan="1" colspan="1">other <tp:taxon-name>Canidae</tp:taxon-name></td><td rowspan="1" colspan="1"/><td rowspan="1" colspan="1"><xref ref-type="bibr" rid="B62">Eizirik et al. (2010)</xref>, <xref ref-type="bibr" rid="B41">Chen and Zhang (2012)</xref></td><td rowspan="1" colspan="1"><ext-link xmlns:xlink="http://www.w3.org/1999/xlink" ext-link-type="uri" xlink:href="http://www.ncbi.nlm.nih.gov/nuccore/GU256221" xlink:type="simple">GU256221</ext-link></td><td rowspan="1" colspan="1"><ext-link xmlns:xlink="http://www.w3.org/1999/xlink" ext-link-type="uri" xlink:href="http://www.ncbi.nlm.nih.gov/nuccore/GU931027.1" xlink:type="simple">GU931027.1</ext-link></td></tr><tr><td rowspan="1" colspan="1"><italic><tp:taxon-name>Urocyon cinereoargenteus</tp:taxon-name></italic></td><td rowspan="1" colspan="1">other <tp:taxon-name>Canidae</tp:taxon-name></td><td rowspan="1" colspan="1"/><td rowspan="1" colspan="1"><xref ref-type="bibr" rid="B62">Eizirik et al. (2010)</xref>, <xref ref-type="bibr" rid="B186">Naidu et al. (2012)</xref></td><td rowspan="1" colspan="1"><ext-link xmlns:xlink="http://www.w3.org/1999/xlink" ext-link-type="uri" xlink:href="http://www.ncbi.nlm.nih.gov/nuccore/JF489121.1" xlink:type="simple">JF489121.1</ext-link></td><td rowspan="1" colspan="1"><ext-link xmlns:xlink="http://www.w3.org/1999/xlink" ext-link-type="uri" xlink:href="http://www.ncbi.nlm.nih.gov/nuccore/GU931028.1" xlink:type="simple">GU931028.1</ext-link></td></tr><tr><td rowspan="1" colspan="1"><italic><tp:taxon-name>Ailuropoda melanoleuca</tp:taxon-name></italic></td><td rowspan="1" colspan="1"><tp:taxon-name>Ursidae</tp:taxon-name></td><td rowspan="1" colspan="1"/><td rowspan="1" colspan="1"><xref ref-type="bibr" rid="B22">Bardeleben et al. (2005)</xref>, <xref ref-type="bibr" rid="B211">Peng et al. (2007)</xref></td><td rowspan="1" colspan="1"><ext-link xmlns:xlink="http://www.w3.org/1999/xlink" ext-link-type="uri" xlink:href="http://www.ncbi.nlm.nih.gov/nuccore/NC_009492" xlink:type="simple">NC_009492</ext-link></td><td rowspan="1" colspan="1"><ext-link xmlns:xlink="http://www.w3.org/1999/xlink" ext-link-type="uri" xlink:href="http://www.ncbi.nlm.nih.gov/nuccore/DQ093074.1" xlink:type="simple">DQ093074.1</ext-link></td></tr><tr><td rowspan="1" colspan="1"><italic><tp:taxon-name>Ursus americanus</tp:taxon-name></italic></td><td rowspan="1" colspan="1"><tp:taxon-name>Ursidae</tp:taxon-name></td><td rowspan="1" colspan="1"/><td rowspan="1" colspan="1"><xref ref-type="bibr" rid="B54">Delisle and Strobeck (2002)</xref>, <xref ref-type="bibr" rid="B85">Fulton and Strobeck (2006)</xref></td><td rowspan="1" colspan="1"><ext-link xmlns:xlink="http://www.w3.org/1999/xlink" ext-link-type="uri" xlink:href="http://www.ncbi.nlm.nih.gov/nuccore/NC_003426.1" xlink:type="simple">NC_003426.1</ext-link></td><td rowspan="1" colspan="1"><ext-link xmlns:xlink="http://www.w3.org/1999/xlink" ext-link-type="uri" xlink:href="http://www.ncbi.nlm.nih.gov/nuccore/DQ205726.1" xlink:type="simple">DQ205726.1</ext-link></td></tr></tbody></table></table-wrap><fig id="F1" position="float" orientation="portrait"><label>Figure 1.</label><caption><p>Phylogeny of the genus <italic><tp:taxon-name>Bassaricyon</tp:taxon-name></italic>. Phylogeny generated from the concatenated <italic>CHRNA1</italic> and cytochrome <italic>b</italic> sequences. All analyses consistently recovered the same relationships with high support. Divergence dating was generated in BEAST; bars show the 95% confidence interval at each node. Branches without support are collapsed and outgroup clades have been collapsed, leaving monophyletic groupings with 100% support. Data for <italic>CHRNA1</italic> are missing for <italic><tp:taxon-name>Bassaricyon gabbii</tp:taxon-name></italic>, for which DNA was extracted from a museum skull. All nodes in <italic><tp:taxon-name>Bassaricyon</tp:taxon-name></italic> have 1.00 Bayesian posterior probability, except the split between <italic><tp:taxon-name>Bassaricyon gabbii</tp:taxon-name></italic> and <italic><tp:taxon-name>Bassaricyon alleni</tp:taxon-name></italic>/<italic><tp:taxon-name>Bassaricyon medius</tp:taxon-name></italic> (0.97 Bayesian posterior probability). Non-focal and outgroup taxa are shaded in gray, <italic><tp:taxon-name>Bassaricyon</tp:taxon-name></italic> species and subspecies are color coded, samples of <italic><tp:taxon-name>Bassaricyon medius medius</tp:taxon-name></italic> and <italic><tp:taxon-name>Bassaricyon neblina neblina</tp:taxon-name></italic> that were collected within 5 km of each other in Ecuador are shaded.</p></caption><graphic xmlns:xlink="http://www.w3.org/1999/xlink" xlink:href="ZooKeys-324-001-g001.jpg" position="float" orientation="portrait" xlink:type="simple"/></fig><table-wrap id="T6" position="float" orientation="portrait"><label>Table 6.</label><caption><p>Cranial measurements for the two subspecies of <italic><tp:taxon-name>Bassaricyon medius</tp:taxon-name></italic>. For each measurement, means are provided, ± standard deviation, with ranges in parentheses.</p></caption><table><tbody><tr><th rowspan="3" colspan="2"/><th rowspan="1" colspan="1"><italic><tp:taxon-name>Bassaricyon medius medius</tp:taxon-name></italic></th><th rowspan="1" colspan="1"><italic><tp:taxon-name>Bassaricyon medius orinomus</tp:taxon-name></italic></th></tr><tr><th rowspan="1" colspan="1">W Colombia, W Ecuador</th><th rowspan="1" colspan="1">C Panama to N Colombia</th></tr><tr><th rowspan="1" colspan="1">n = 5 ♂♂, 7 ♀♀</th><th rowspan="1" colspan="1">n = 12 ♂♂, 17 ♀♀</th></tr><tr><td rowspan="2" colspan="1">CBL</td><td rowspan="1" colspan="1"><bold>♂♂</bold></td><td rowspan="1" colspan="1">77.2 ± 1.81 (74.5 - 78.8)</td><td rowspan="1" colspan="1">80.3 ± 2.50 (76.2 - 85.1)</td></tr><tr><td rowspan="1" colspan="1"><bold>♀♀</bold></td><td rowspan="1" colspan="1">75.4 ± 1.65 (72.4 - 76.7)</td><td rowspan="1" colspan="1">78.8 ± 1.72 (75.5 - 82.3)</td></tr><tr><td rowspan="2" colspan="1">ZYG</td><td rowspan="1" colspan="1"><bold>♂♂</bold></td><td rowspan="1" colspan="1">50.2 ± 1.14 (48.9 - 51.2)</td><td rowspan="1" colspan="1">53.0 ± 2.57 (48.9 - 56.7)</td></tr><tr><td rowspan="1" colspan="1"><bold>♀♀</bold></td><td rowspan="1" colspan="1">48.5 ± 1.69 (46.5 – 51.0)</td><td rowspan="1" colspan="1">51.2 ± 1.98 (47.4 – 54.0)</td></tr><tr><td rowspan="2" colspan="1">BBC</td><td rowspan="1" colspan="1"><bold>♂♂</bold></td><td rowspan="1" colspan="1">34.0 ± 0.80 (32.9 - 34.8)</td><td rowspan="1" colspan="1">35.6 ± 0.98 (34.0 - 37.5)</td></tr><tr><td rowspan="1" colspan="1"><bold>♀♀</bold></td><td rowspan="1" colspan="1">34.4 ± 0.41 (33.7 – 35.0)</td><td rowspan="1" colspan="1">35.0 ± 1.15 (32.8 - 37.2)</td></tr><tr><td rowspan="2" colspan="1">HBC</td><td rowspan="1" colspan="1"><bold>♂♂</bold></td><td rowspan="1" colspan="1">28.2 ± 1.06 (27.1 - 29.3)</td><td rowspan="1" colspan="1">27.4 ± 0.62 (26.6 - 28.3)</td></tr><tr><td rowspan="1" colspan="1"><bold>♀♀</bold></td><td rowspan="1" colspan="1">26.8 ± 0.89 (26.1 - 28.5)</td><td rowspan="1" colspan="1">27.0 ± 0.89 (25.4 - 28.5)</td></tr><tr><td rowspan="2" colspan="1">MTR</td><td rowspan="1" colspan="1"><bold>♂♂</bold></td><td rowspan="1" colspan="1">28.5 ± 0.97 (27.3 - 29.8)</td><td rowspan="1" colspan="1">28.7 ± 0.90 (27.0 - 30.4)</td></tr><tr><td rowspan="1" colspan="1"><bold>♀♀</bold></td><td rowspan="1" colspan="1">27.1 ± 0.78 (25.6 - 27.9)</td><td rowspan="1" colspan="1">28.0 ± 0.77 (26.4 - 29.1)</td></tr><tr><td rowspan="2" colspan="1">CC</td><td rowspan="1" colspan="1"><bold>♂♂</bold></td><td rowspan="1" colspan="1">15.9 ± 0.69 (15.1 - 17.0)</td><td rowspan="1" colspan="1">16.7 ± 0.94 (15.0 - 17.9)</td></tr><tr><td rowspan="1" colspan="1"><bold>♀♀</bold></td><td rowspan="1" colspan="1">15.0 ± 0.46 (14.5 - 15.8)</td><td rowspan="1" colspan="1">16.1 ± 0.71 (14.6 - 17.2)</td></tr><tr><td rowspan="2" colspan="1">WPP</td><td rowspan="1" colspan="1"><bold>♂♂</bold></td><td rowspan="1" colspan="1">9.7 ± 0.95 (8.4 - 10.8)</td><td rowspan="1" colspan="1">10.6 ± 0.91 (8.6 - 12.1)</td></tr><tr><td rowspan="1" colspan="1"><bold>♀♀</bold></td><td rowspan="1" colspan="1">10.0 ± 0.57 (9.1 - 10.6)</td><td rowspan="1" colspan="1">10.3 ± 1.04 (9.0 - 13.0)</td></tr><tr><td rowspan="2" colspan="1">LPP</td><td rowspan="1" colspan="1"><bold>♂♂</bold></td><td rowspan="1" colspan="1">9.4 ± 1.03 (7.9 - 10.6)</td><td rowspan="1" colspan="1">10.5 ± 0.64 (9.8 - 11.7)</td></tr><tr><td rowspan="1" colspan="1"><bold>♀♀</bold></td><td rowspan="1" colspan="1">9.8 ± 0.84 (8.9 - 11.3)</td><td rowspan="1" colspan="1">10.2 ± 1.01 (8.1 - 11.8)</td></tr><tr><td rowspan="2" colspan="1">LAB</td><td rowspan="1" colspan="1"><bold>♂♂</bold></td><td rowspan="1" colspan="1">13.6 ± 0.72 (12.8 - 14.6)</td><td rowspan="1" colspan="1">14.2 ± 0.84 (13.1 - 15.6)</td></tr><tr><td rowspan="1" colspan="1"><bold>♀♀</bold></td><td rowspan="1" colspan="1">13.4 ± 0.45 (12.6 - 13.9)</td><td rowspan="1" colspan="1">14.3 ± 0.73 (12.8 - 15.2)</td></tr><tr><td rowspan="2" colspan="1">EAM</td><td rowspan="1" colspan="1"><bold>♂♂</bold></td><td rowspan="1" colspan="1">3.9 ± 0.47 (3.4 - 4.5)</td><td rowspan="1" colspan="1">3.9 ± 0.27 (3.5 - 4.4)</td></tr><tr><td rowspan="1" colspan="1"><bold>♀♀</bold></td><td rowspan="1" colspan="1">3.9 ± 0.34 (3.5 - 4.4)</td><td rowspan="1" colspan="1">3.9 ± 0.28 (3.6 - 4.7)</td></tr></tbody></table></table-wrap><table-wrap id="T7" position="float" orientation="portrait"><label>Table 7.</label><caption><p>External measurements for the two subspecies of <italic><tp:taxon-name>Bassaricyon medius</tp:taxon-name></italic>. For each measurement, means are provided, ± standard deviation, with ranges in parentheses.</p></caption><table><tbody><tr><th rowspan="1" colspan="1"/><th rowspan="1" colspan="1"><italic><tp:taxon-name>Bassaricyon medius medius</tp:taxon-name></italic><break/>W Colombia, W Ecuador<break/><italic>n</italic>= 12</th><th rowspan="1" colspan="1"><italic><tp:taxon-name>Bassaricyon medius orinomus</tp:taxon-name></italic><break/>C Panama to N Colombia<break/><italic>n</italic>= 24</th></tr><tr><td rowspan="1" colspan="1"><bold>TL</bold></td><td rowspan="1" colspan="1">754 ± 49.7 (680 - 819)</td><td rowspan="1" colspan="1">844 ± 42.9 (770 - 905)</td></tr><tr><td rowspan="1" colspan="1"><bold>Tail</bold></td><td rowspan="1" colspan="1">392 ± 29.1 (350 - 435)</td><td rowspan="1" colspan="1">460 ± 33.6 (400 - 520)</td></tr><tr><td rowspan="1" colspan="1"><bold>HF</bold></td><td rowspan="1" colspan="1">73 ± 5.4 (58 - 79)</td><td rowspan="1" colspan="1">85 ± 3.5 (77 - 92)</td></tr><tr><td rowspan="1" colspan="1"><bold>Ear</bold></td><td rowspan="1" colspan="1">32 ± 4.8 (25 - 40)</td><td rowspan="1" colspan="1">39 ± 4 (30 - 44)</td></tr><tr><td rowspan="1" colspan="1"><bold>Mass (g)</bold></td><td rowspan="1" colspan="1">1058 ± 146 (915 - 1200)</td><td rowspan="1" colspan="1">1090 ± 19.2 (1050 - 1100)</td></tr><tr><td rowspan="1" colspan="1"><bold>HB</bold></td><td rowspan="1" colspan="1">362 ± 29.5 (310 - 415)</td><td rowspan="1" colspan="1">385 ± 17.2 (355 - 410)</td></tr><tr><td rowspan="1" colspan="1"><bold>Tail/HB</bold></td><td rowspan="1" colspan="1">1.1 ± 0.09 (0.97 - 1.24)</td><td rowspan="1" colspan="1">1.2 ± 0.08 (1.04 - 1.35)</td></tr></tbody></table></table-wrap></tp:treatment-sec><ref-list><ref id="B269"><mixed-citation xmlns:xlink="http://www.w3.org/1999/xlink" xlink:type="simple"><person-group><name name-style="western"><surname>Thomas</surname><given-names>O</given-names></name></person-group> (<year>1909</year>) <article-title>Notes on some South American mammals, with descriptions of new species.</article-title><source>Annals and Magazine of Natural History</source> (series <volume-series>8</volume-series>) <volume>4</volume>: <fpage>230</fpage>–<lpage>242</lpage>.</mixed-citation></ref><ref id="B92"><mixed-citation xmlns:xlink="http://www.w3.org/1999/xlink" xlink:type="simple"><person-group><name name-style="western"><surname>Goldman</surname><given-names>EA</given-names></name></person-group> (<year>1912</year>) <article-title>New mammals from eastern Panama.</article-title><source>Smithsonian Miscellaneous Collections</source><volume>60</volume>(<issue>2</issue>): <fpage>1</fpage>-<lpage>18</lpage>.</mixed-citation></ref><ref id="B160"><mixed-citation xmlns:xlink="http://www.w3.org/1999/xlink" xlink:type="simple"><person-group><name name-style="western"><surname>Lönnberg</surname><given-names>E</given-names></name></person-group> (<year>1921</year>) <article-title>A second contribution to the mammalogy of Ecuador with some remarks on <italic>Caenolestes</italic>.</article-title><source>Arkiv för Zoologi</source><volume>14</volume>: <fpage>1</fpage>-<lpage>104</lpage>.</mixed-citation></ref><ref id="B198"><mixed-citation xmlns:xlink="http://www.w3.org/1999/xlink" xlink:type="simple"><person-group><name name-style="western"><surname>Parker</surname><given-names>TA III</given-names></name><name name-style="western"><surname>Carr</surname><given-names>JL</given-names></name></person-group> (<role>Eds</role>) (<year>1992</year>) <article-title>Status of forest remnants in the Cordillera de la Costa and adjacent areas of southwestern Ecuador.</article-title><source>Conservation International, Rapid Assessment Program Working Papers</source><volume>2</volume>, <publisher-loc>Washington, D.C.</publisher-loc></mixed-citation></ref><ref id="B275"><mixed-citation xmlns:xlink="http://www.w3.org/1999/xlink" xlink:type="simple"><person-group><name name-style="western"><surname>Tirira</surname><given-names>D</given-names></name></person-group> (<year>2008</year>) <article-title>Mamíferos de los bosques húmedos del noroccidente de Ecuador.</article-title><source>Ediciones Murciélago Blanco</source>, <publisher-loc>Quito, Ecuador</publisher-loc>.</mixed-citation></ref><ref id="B215"><mixed-citation xmlns:xlink="http://www.w3.org/1999/xlink" xlink:type="simple"><person-group><name name-style="western"><surname>Pinto</surname><given-names>CM</given-names></name><name name-style="western"><surname>Tirira</surname><given-names>DG</given-names></name></person-group> (<year>2011a</year>) <article-title>Olingo de la costa <italic>Bassaricyon gabbii</italic> Carnivora, Procyonidae.</article-title> In: <person-group><name name-style="western"><surname>Tirira</surname><given-names>DG</given-names></name></person-group> (<role>Ed</role>) <issue-title>Libro Rojo de los Mamíferos del Ecuador, Second edition.</issue-title><source>Fundación Mamíferos y Conservación, Pontificia Universidad Católica del Ecuador and Ministerio del Ambiente del Ecuador, Publicación especial sobre los mamíferos del Ecuador 8</source>, <publisher-name>Quito</publisher-name>, <fpage>138</fpage>-<lpage>139</lpage>.</mixed-citation></ref><ref id="B140"><mixed-citation xmlns:xlink="http://www.w3.org/1999/xlink" xlink:type="simple"><person-group><name name-style="western"><surname>Kays</surname><given-names>RW</given-names></name></person-group> (<year>2000</year>) <article-title>The behavior and ecology of olingos (<italic>Bassaricyon gabbii</italic>) and their competition with kinkajous (<italic>Potos flavus</italic>) in central Panama.</article-title><source>Mammalia</source><volume>64</volume>: <fpage>1</fpage>-<lpage>10</lpage>. doi: <ext-link ext-link-type="uri" xlink:href="http://dx.doi.org/10.1515/mamm.2000.64.1.1" xlink:type="simple">10.1515/mamm.2000.64.1.1</ext-link></mixed-citation></ref><ref id="B93"><mixed-citation xmlns:xlink="http://www.w3.org/1999/xlink" xlink:type="simple"><person-group><name name-style="western"><surname>Goldman</surname><given-names>EA</given-names></name></person-group> (<year>1920</year>) <article-title>Mammals of Panama.</article-title><source>Smithsonian Miscellaneous Collections</source><volume>69</volume>(<issue>5</issue>): <fpage>1</fpage>-<lpage>309</lpage>.</mixed-citation></ref><ref id="B110"><mixed-citation xmlns:xlink="http://www.w3.org/1999/xlink" xlink:type="simple"><person-group><name name-style="western"><surname>Handley</surname><given-names>CO Jr.</given-names></name></person-group> (<year>1966</year>) <article-title>Checklist of the mammals of Panama.</article-title> In: <person-group><name name-style="western"><surname>Wenzel</surname><given-names>RL</given-names></name><name name-style="western"><surname>Tipton</surname><given-names>VJ</given-names></name></person-group> (<role>Eds</role>) <issue-title>Ectoparasites of Panama.</issue-title><publisher-name>Field Museum of Natural History</publisher-name>, <publisher-loc>Chicago, Illinois</publisher-loc>, <fpage>753</fpage>-<lpage>795</lpage>.</mixed-citation></ref><ref id="B180"><mixed-citation xmlns:xlink="http://www.w3.org/1999/xlink" xlink:type="simple"><person-group><name name-style="western"><surname>Mendez</surname><given-names>E</given-names></name></person-group> (<year>1970</year>) <article-title>Los principales mamíferos silvestres de Panamá.</article-title><comment>Privately printed in Panamá.</comment></mixed-citation></ref><ref id="B8"><mixed-citation xmlns:xlink="http://www.w3.org/1999/xlink" xlink:type="simple"><person-group><name name-style="western"><surname>Allen</surname><given-names>JA</given-names></name></person-group> (<year>1916</year>) <article-title>List of mammals collected in Colombia by the American Museum of Natural History Expeditions, 1910–1915.</article-title><source>Bulletin of the American Museum of Natural History</source><volume>35</volume>: <fpage>191</fpage>-<lpage>238</lpage>.</mixed-citation></ref><ref id="B242"><mixed-citation xmlns:xlink="http://www.w3.org/1999/xlink" xlink:type="simple"><person-group><name name-style="western"><surname>Saavedra-Rodríguez</surname><given-names>CA</given-names></name><name name-style="western"><surname>Velandia-Perilla</surname><given-names>JH</given-names></name></person-group> (<year>2011</year>) <article-title><italic>Bassaricyon gabbii</italic> Allen, 1876 (Carnivora: Procyonidae): new distribution point on western range of Colombian Andes.</article-title><source>Check List</source><volume>7</volume>: <fpage>505</fpage>-<lpage>507</lpage>.</mixed-citation></ref><ref id="B129"><mixed-citation xmlns:xlink="http://www.w3.org/1999/xlink" xlink:type="simple"><person-group><name name-style="western"><surname>Huet</surname><given-names>M</given-names></name></person-group> (<year>1883</year>) <article-title>Note sur les Carnassiers du genre <italic>Bassaricyon</italic>.</article-title><source>Nouvelles archives du Muséum d’histoire naturelle de Paris</source> (ser. <volume-series>2</volume-series>) <volume>5</volume>: <fpage>1</fpage>–<lpage>12</lpage>.</mixed-citation></ref><ref id="B3"><mixed-citation xmlns:xlink="http://www.w3.org/1999/xlink" xlink:type="simple"><person-group><name name-style="western"><surname>Allen</surname><given-names>JA</given-names></name></person-group> (<year>1876</year>) <article-title>Description of a new generic type (<italic>Bassaricyon</italic>) of Procyonidae from Costa Rica.</article-title><source>Proceedings of the Academy of Natural Sciences of Philadelphia</source><volume>28</volume>: <fpage>20</fpage>-<lpage>23</lpage>.</mixed-citation></ref><ref id="B142"><mixed-citation xmlns:xlink="http://www.w3.org/1999/xlink" xlink:type="simple"><person-group><name name-style="western"><surname>Kays</surname><given-names>R</given-names></name><name name-style="western"><surname>Rodríguez</surname><given-names>ME</given-names></name><name name-style="western"><surname>Valencia</surname><given-names>LM</given-names></name><name name-style="western"><surname>Horan</surname><given-names>R</given-names></name><name name-style="western"><surname>Smith</surname><given-names>AR</given-names></name><name name-style="western"><surname>Ziegler</surname><given-names>C</given-names></name></person-group> (<year>2012</year>) <article-title>Animal visitation and pollination of flowering balsa trees (<italic>Ochroma pyramidale</italic>) in Panama.</article-title><source>Mesoamericana</source><volume>16</volume>(<issue>3</issue>): <fpage>56</fpage>-<lpage>70</lpage>.</mixed-citation></ref></ref-list></tp:taxon-treatment>
